# Supplementary material for: Biochemical analyses of cystatin-C dimers and cathepsin-B reveals a trypsin-driven feedback mechanism in acute pancreatitis
Source: Nat Commun. 2025 Feb 17;16:1702. doi: 10.1038/s41467-025-56875-x (PMC11833081; doi:10.1038/s41467-025-56875-x)
Supplement: Supplementary file 4 — Source Data [file 41467_2025_56875_MOESM4_ESM.xlsx]

## Sheet: Figure 1
Fig. 1B					Fig 1C:							Fig 1D:
					cathepsin B activity							cathepsin L activity
					0h			1h				0h			1h
					ZG	Lys	Cyt	ZG	Lys	Cyt		ZG	Lys	Cyt	ZG	Lys	Cyt
					495.495	1344.59	58.6851	657.577	45.1388	10.9192		4678.44	6136.07	134.655	2438.16	284.774	102.208
					369.302	1137.55	20.419	875.36	127.665	35.3536		2874.03	3552.74	141.665	3399.14	470.155	128.865
					630.056	1504.71	27.3586	941.282	276.413	18.2439		3992.67	6117	91.2899	1532.43	604.503	115.724
					503.629	1901.78	69.8976	1014.77	249.733	42.9377		2443.47	5984.28	183.847	2181.09	960.463	152.041
					Fig 1E:							Fig 1F:
					chymotrypsin activity							trypsin activity
					0h			1h				0h			1h
					ZG	Lys	Cyt	ZG	Lys	Cyt		ZG	Lys	Cyt	ZG	Lys	Cyt
					9.6329	6.6447	55.3495	893.117	3.7981	32.8546		509.27	405.761	1082.04	8178.96	351.765	1690.05
					3.7264	1.4938	29.7673	1447.32	3.3498	20.5643		457.617	388.917	1181.59	10109.6	450.376	1629.54
					4.2246	0.7789	64.8043	1419.16	2.3023	48.9241		436.568	776.386	1285.56	6454.64	520.655	1620.51
					1.4471	-3.1011	26.034	1326.72	6.9104	34.9827		429.598	611.51	1831.62	7181.48	504.4	1275.16
					Fig. 1H

## Sheet: Figure 2
Fig 2A:					Fig 2B:
					trypsinogen			chymotrypsinogen			amylase
					WT	Cst3-/-		WT	Cst3-/-		WT	Cst3-/-
					21937.7	19845.2		230.926	99.3679		19211.2	20646.8
					15544.3	15066.3		186.991	146.221		18329.3	13540.6
					13928.3	14790.3		214.985	273.042		12269.9	19677
					18913.2	15108		114.6	214.131		23413.5	17443.5
Fig 2D:
cathepsin B					cathepsin L					trypsin					chymotrypsin
con		0.001mM CCK			con		0.001mM CCK			con		0.001mM CCK			con		0.001mM CCK
WT	Cst3-/-	WT	Cst3-/-		WT	Cst3-/-	WT	Cst3-/-		WT	Cst3-/-	WT	Cst3-/-		WT	Cst3-/-	WT	Cst3-/-
60	60	85	98		104	158	161	247		102.117	85.0662	184.384	472.447		1	0	4	180
39	60	44	70		114	131	86	143		139.558	95.159	211.002	249.883		3	0	11	181
54	89	118	85		127	164	183	218		130.986	198.836	238.739	153.816		2	14	7	117
40	77	62	121		73	153	146	290		36.8922	129.029	200.239	369.326		4	3	29	391
33	70	47	93		126	210	198	274		73.5967	34.527	126.66	434.597		4	3	9	464
23	58	54	81		98	214	109	240		61.7438	116.728	94.6845	185.638		1	4	50	22
49	58	82	108		177	191	274	313		85.1399	57.8657	189.708	211.258		2	0	13	630
53	70	69	111		205	219	201	289			197.064	126.497	304.808
Fig 2E:
Cathepsin B activity relative to control
0 min	0 min	0 min	0 min	20 min	20 min	20 min	20 min	40 min	40 min	40 min	40 min	60 min	60 min	60 min	60 min
WT con	WT CCK	Cst3-/- con	Cst3-/- CCK	WT con	WT CCK	Cst3-/- con	Cst3-/- CCK	WT con	WT CCK	Cst3-/- con	Cst3-/- CCK	WT con	WT CCK	Cst3-/- con	Cst3-/- CCK
1	1.539	1	1.2898	1.4491	3.5848	1.0406	6.3193	1.5583	4.3794	1.0601	9.3103	1.2238	6.5369	0.8654	7.0286
1	0.9081	1	1.2671	0.8791	2.4726	0.6926	10.9832	1.124	4.4456	0.649	5.7619	1.1152	4.8638	0.5888	6.6328
1	0.9364	1	1.3722	0.9639	2.4705	0.8228	6.9288	0.9953	3.6291	0.8898	5.5336	0.7137	1.5878	0.788	2.6585
1	1.0148	1	1.5687	0.7253	4.9908	0.5092	10.1508	0.9712	5.4864	0.8727	6.6954	1.2873	2.5559	0.7106	2.4601
1	0.9942	1	1.0911	0.9506	2.2634	0.8949	5.7208	1.0878	2.66	0.9297	4.6549	0.9303	1.9587	0.8155	3.7087
trypsin activity relative to control
0 min	0 min	0 min	0 min	20 min	20 min	20 min	20 min	40 min	40 min	40 min	40 min	60 min	60 min	60 min	60 min
WT con	WT CCK	Cst3-/- con	Cst3-/- CCK	WT con	WT CCK	Cst3-/- con	Cst3-/- CCK	WT con	WT CCK	Cst3-/- con	Cst3-/- CCK	WT con	WT CCK	Cst3-/- con	Cst3-/- CCK
1	1.1696	1	1.3554	0.7696	2.1704	1.0982	6.1814	1.1911	1.2863	1.4151	3.9871	0.6856	0.5179	1.5208	1.9299
1	0.879	1	1.1219	0.6531	1.5013	1.0017	3.6444	1.2529	1.5707	1.5464	2.7665	0.9536	1.0189	1.9209	1.5781
1	1.0967	1	1.8295	0.9525	2.7433	1.2334	5.0654	1.3562	1.8777	1.9789	6.5591	0.8683	1.013	1.8942	1.0011
1	0.8347	1	0.9896	0.9195	3.7122	1.4316	4.1906	0.8916	1.4868	1.1232	2.8464	0.9049	0.7387	1.1675	1.2885
1	0.6792	1	1.5868	0.8331	3.2371	0.5124	5.9052	0.5314	0.9734	0.4167	3.2849	-0.0303	0.2067	0.5192	-0.039
necrosis in %
0 min	0 min	0 min	0 min	20 min	20 min	20 min	20 min	40 min	40 min	40 min	40 min	60 min	60 min	60 min	60 min
WT con	WT CCK	Cst3-/- con	Cst3-/- CCK	WT con	WT CCK	Cst3-/- con	Cst3-/- CCK	WT con	WT CCK	Cst3-/- con	Cst3-/- CCK	WT con	WT CCK	Cst3-/- con	Cst3-/- CCK
0	0	0	0	2.5425	19.0582	-4.2122	26.5129	1.5681	22.7463	-4.3369	29.408	-0.8971	22.9044	-10.7358	23.8857
0	0	0	0	-4.3637	18.9466	-4.7519	22.5829	-7.4558	10.7825	1.6793	28.7107	-5.9383	35.4897	-13.5811	2.6954
0	0	0	0	-5.4528	18.8951	-9.3486	31.6984	-1.9174	25.718	-7.4128	17.8944	-8.2325	16.0373	-4.5291	15.6404
0	0	0	0	3.3387	22.8262	-2.426	17.2484	-13.7609	24.6989	-5.2201	24.2529	-7.3142	10.5136	-3.0348	15.277
0	0	0	0	-12.1501	20.9936	-2.1223	21.2835	-4.1541	14.8856	-13.7541	19.7853	-15.7333	5.8973	-12.6781	15.4647
0	0	0	0	-8.3494	19.2893	-4.2854	17.0014	1.2023	21.8224	-10.7434	15.8973	-5.7157	6.5712	-11.6012	15.3268
0	0	0	0	-12.1767	11.7883	-7.9337	21.5606	-9.8173	23.775	-4.2482	28.9021	-15.077	18.5145	3.0526	12.0308
0	0	0	0	-13.3027	14.8846	-4.967	19.021	-6.4657	16.0533	-9.6404	28.0502	-9.9085	7.5431	-9.3769	11.9674
0	0	0	0	-7.0148	15.0431	-3.1971	25.4286	-9.7089	12.7872	2.887	21.7369	-4.5097	7.9557	-12.2711	5.837
0	0	0	0	-9.9446	13.1201	-9.2504	14.9094	-3.5742	6.1989	-5.6039	14.4682	-17.1169	13.4403	-8.3952	10.7422
Fig. 2F:
Cathepsin B activity													Cathepsin L activity
0h						1h							0h						1h
WT	Cst3-/-	WT	Cst3-/-	WT	Cst3-/-	WT	Cst3-/-	WT	Cst3-/-	WT	Cst3-/-		WT	Cst3-/-	WT	Cst3-/-	WT	Cst3-/-	WT	Cst3-/-	WT	Cst3-/-	WT	Cst3-/-
ZG	ZG	Lys	Lys	Cyt	Cyt	ZG	ZG	Lys	Lys	Cyt	Cyt		ZG	ZG	Lys	Lys	Cyt	Cyt	ZG	ZG	Lys	Lys	Cyt	Cyt
57	85	129	137	4	6	85	120	27	38	8	3		178	581	485	615	13	7	243	1160	75	185	8	9
87	120	83	104	6	12	63	119	50	40	10	7		467	793	355	696	8	17	179	1134	40	238	6	10
73	54	130	119	4	7	117	119	29	37	7	5		260	299	235	892	11	15	472	1032	99	213	9	11
60	58	153	161	5	4	90	101	53	43	5	7		173	608	383	1123	14	16	382	1128	77	210	12	8
40	57	106	120	6	5	55	107	33	50	9	6		208	362	554	868	11	13	237	1287	44	209	9	9
Fig. 2G:
trypsin activity													chymotrypsin activity
0h						1h							0h						1h
WT	Cst3-/-	WT	Cst3-/-	WT	Cst3-/-	WT	Cst3-/-	WT	Cst3-/-	WT	Cst3-/-		WT	Cst3-/-	WT	Cst3-/-	WT	Cst3-/-	WT	Cst3-/-	WT	Cst3-/-	WT	Cst3-/-
ZG	ZG	Lys	Lys	Cyt	Cyt	ZG	ZG	Lys	Lys	Cyt	Cyt		ZG	ZG	Lys	Lys	Cyt	Cyt	ZG	ZG	Lys	Lys	Cyt	Cyt
198.12	142.21	71.91	139.05	108.61	202.25	98.56	2393.21	249.83	450.75	78.17	141.75		5.55	5.14	0.28	1.09	3.29	6.2	3796.19	12244.1	89.72	464.48	1.72	5.05
124.22	199.76	38.07	251.43	87.32	111.97	773.89	4334.52	385.26	313.76	134.58	110.98		5.93	8.82	1.75	1.71	1.26	2.9	2867.81	15160.2	20.91	1091.21	6.07	4.01
69.4	105.82	174.04	236.52	96.02	142.12	406.24	1577.02	203.01	262.88	90.85	89.07		7.99	7.03	0.28	0.08	1.91	3.42	5138.25	7448	47.36	101.66	3	2.32
103.91	76.67	61.96	314.54	57.25	96.16	2670.63	1447.4	508.58	213.79	112.41	57.21		9.05	8.54	2.74	0	1.08	2.12	8033.93	6551.4	44.47	375.24	4.07	5.16
108.08	130.37	140.38	107.14	62.54	144.91	633.3	1491.16	295.94	209.4	169.52	90.67		5.94	5.48	2.03	0.14	1.62	4.11	5191.66	7676.16	88.08	322.11	5.92	5.11

## Sheet: Figure 3
Fig. 3A:										Fig. 3B:
cathepsin B activity in wild type										cathepsin B activity in Cst3-/-
	pH										pH
	4	4.5	5	5.5	6	6.5	7	8			4	4.5	5	5.5	6	6.5	7	8
WT 0h	0.1006	0.2442	0.5	1.0867	0.6689	0.7077	0.3876	0.0825		Cst3-/- 0h	0.1286	0.3711	0.8125	1.1677	1.2816	1.3551	0.9508	0.1315
WT 0h	0.1426	0.366	0.738	0.9063	1.1173	0.8816	0.5583	0.104		Cst3-/- 0h	0.0781	0.4522	1.0368	1.3859	1.4885	1.6593	1.0473	0.074
WT 0h	0.1286	0.3844	0.8206	1.3117	0.8508	0.3839	0.4077	0.0803		Cst3-/- 0h	0.1006	0.2857	0.591	0.7995	0.6772	0.7219	0.6329	0.1072
WT 0h	0.1107	0.3056	0.5359	0.6953	0.7535	0.234	0.3241	0.0839		Cst3-/- 0h	0.079	0.2348	0.4687	0.6469	0.935	0.9611	0.551	0.104
WT 1h	0.1324	0.3283	0.6944	0.8957	0.9032	0.458	0.7413	0.1486		Cst3-/- 1h	0.1125	0.3774	0.7563	1.0684	1.1856	1.3219	0.9442	0.2392
WT 1h	0.0928	0.2416	0.5107	0.7029	0.674	0.9975	0.5517	0.2218		Cst3-/- 1h	0.1356	0.3721	0.7098	0.8894	1.0027	1.308	0.9299	0.2044
WT 1h	0.1539	0.4193	0.9028	1.3081	1.2906	0.75	1.0686	0.2013		Cst3-/- 1h	0.1086	0.3465	0.7614	1.0952	1.1551	1.1518	0.9589	0.168
WT 1h	0.1431	0.3871	0.7746	1.0933	1.0977	1.4222	0.9576	0.2921		Cst3-/- 1h	0.1181	0.3194	0.6606	0.9471	0.9868	0.669	0.8166	0.1932
Fig. 3C:										Fig. 3D:
cathepsin L activity in wild type										cathepsin L activity in Cst3-/-
	pH										pH
	2	3	4	4.5	5	5.5	6	7			2	3	4	4.5	5	5.5	6	7
WT 0h	0.0013095	0.2971	0.819	1.0753	0.5743	0.543	0.4603	0.3066		Cst3-/- 0h	0	0.2682	0.7588	1.0524	1.1607	1.1683	1.157	0.6185
WT 0h	0.0067609	0.2522	0.8286	0.9728	1.0557	0.9525	0.8212	0.3522		Cst3-/- 0h	0.000178	0.3934	1.1086	1.5196	0.6761	0.6958	0.6475	0.3586
WT 0h	0.0068219	0.1698	1.0119	1.2463	0.7921	0.7262	0.7394	0.2923		Cst3-/- 0h	0.0031055	0.1689	0.6006	0.6964	0.7674	0.7549	0.7561	0.4969
WT 0h	0.00090791	0.1338	0.6293	0.7057	0.5945	0.5066	0.4724	0.2064		Cst3-/- 0h	0	0.1871	0.6281	0.7317	0.9613	0.8104	0.8898	0.5135
WT 1h	0.0014893	0.1366	0.7645	0.8983	0.4519	0.3989	0.3487	0.2122		Cst3-/- 1h	0.0010265	0.3067	0.8634	1.0984	1.1074	1.1361	1.0687	0.6875
WT 1h	0.00051195	0.2819	1.1021	1.2264	0.7646	0.9816	0.9165	0.5351		Cst3-/- 1h	0.0014227	0.2605	0.8087	0.9788	1.0185	1.0696	1.0026	0.6429
WT 1h	0.0070934	0.2097	0.9863	1.1406	1.2772	0.6898	0.6254	0.3712		Cst3-/- 1h	0.00057199	0.3008	0.8578	0.9305	1.1006	1.0794	1.0735	0.69
WT 1h	0.0016773	0.2274	0.6568	0.7347	0.7712	0.6711	0.6349	0.3985		Cst3-/- 1h	0.0031203	0.1894	0.5385	0.9923	0.6879	0.8545	0.6453	0.4048
Fig. 3E:						Fig. 3F:
Fig. 3G:						Fig. 3H:
cathepsin B activity with trypsin digested CST3						cathepsin L activity with trypsin digested CST3
CTSB	CTSB + CST3	CTSB + Trypsin	CTSB + CST3 + Trypsin			CTSL	CTSL + CST3	CTSL + Trypsin	CTSL + CST3 + Trypsin
1.0895	0.2112	0.8527	2.269			1.5504	0.1006	1.1863	0.0869
1.0399	0.2514	0.6306	2.3428			1.4695	0.0458	1.1003	0.149
0.9931	0.3023	0.6	2.2044			0.5045	0.1427	0.4807	0.1092
0.7704	0.1702	0.8584	1.3975			0.4761	0.1254	0.4699	0.1941
0.7457	0.2007	0.8233	1.3781
0.6902	0.1932	0.7626	1.2981

## Sheet: Figure 4
Fig. 4C:
Fig. 4F:
cathepsin B activity
con	add CST3 mono	add Cst3 mono	add Cst3 dim	add Cst3 dim	con
no trysin	no trysin	add trypsin	no trysin	add trypsin	add trypsin
97.6091	10.6521	33.675	344.407	391.18	128.046
86.0251	9.3448	38.6883	342.273	399.411	140.473
116.366	16.5773	49.8988	339.223	379.422
Fig. 4G:
cathepsin L activity
con	add CST3 mono	add Cst3 mono	add Cst3 dim	add Cst3 dim	con
no trysin	no trysin	add trypsin	no trysin	add trypsin	add trypsin
99.8999	0.260257	0.122618	51.5666	27.5818	81.6038
106.716	0.441863	0.214104	16.8233	18.7497	90.5973
93.3839	0.124803	0.263261	35.5042	33.5505	83.676
Fig. 4H:
	pH	Monomer [%]	Dimer [%]
NaOAc	4	0	100
	5	44.3	55.7
	5.5	54.08	45.82
NaPi	5.5	51.26	48.71
	6	53.51	46.49
	7	53.98	46.02
	8	54.27	45.73
Fig. 4I:
	pH	Monomer [%]	Dimer [%]
NaOAc	4	0	100
	5	26.27	73.73
	5.5	27.01	72.99
NaPi	5.5	25.92	74.08
	6	27.8	72.2
	7	26.08	73.02
	8	27.52	72.48

## Sheet: Figure5C, Figure6B-C
Fig 5C and 6B-C
Distance between occluding loop and active site																Open Threshold	16.5
CTSB alone (Sim1)	CTSB alone (Sim 1)	CTSB + mCST3-R71 (all)	CTSB + mCST3-R71 (Sim 5)	CTSB + mCST3-R45 (all)	CTSB + mCST3-R45 (Sim 6)	CTSB + mCST3 (all)	CTSB + mCST3	CTSB + dCST3-R45 (all)	CTSB + dCST3-R45 (Sim 7)	CTSB alone (Sim 2)	CTSB alone (Sim 2)	CTSB + dCST3-R28 (all)	CTSB + dCST3-R28 (Sim 8)
12.6706	11.3843	13.2267	20.3086	14.3348	14.4773	14.223	13.106	14.1445	12.9561	12.8772	11.9602	14.0992	15.0749			System	Open %	Average Distance	SD dist	N
13.3378	13.8067	13.0915	20.7744	12.1014	13.806	14.1325	13.0383	13.578	13.2201	10.9912	10.9912	12.1932	15.2168			CTSB alone (Sim1)	0.278939	15.5204	5.04686	18807
13.4417	13.642	11.0719	22.451	12.1673	13.574	13.9711	13.2518	13.6736	13.1354	10.6702	10.6702	12.2669	15.2283			CTSB alone (Sim 1)	0	12.2767	0.713117	7378
13.862	12.1418	11.0516	20.9173	12.3217	14.2548	13.7778	13.3769	13.8549	21.7678	10.8129	10.8129	12.7066	14.5817			CTSB alone (Sim 2)	0.168641	13.9811	3.44293	18910
13.9373	11.9225	10.6032	20.623	12.5271	13.8838	13.8789	12.9027	13.3182	21.4712	10.9082	13.0661	12.9043	14.2847			CTSB alone (Sim 2)	0	11.8339	0.623188	5516
13.6405	12.0274	10.5571	20.9631	12.422	13.7701	14.0434	12.9154	13.7463	21.6232	11.6402	12.5228	12.2454	15.9605			CTSB + mCST3-R71 (all)	0.432341	16.7213	5.21651	19894
13.9614	12.0684	10.5151	21.9697	12.3737	13.4956	14.3714	13.2624	13.6875	19.1282	11.7537	12.3585	12.7144	16.1817			CTSB + mCST3-R71 (Sim 5)	0.749958	20.5138	4.33353	5935
13.6896	11.6256	10.9568	21.9462	12.7413	14.8443	13.8927	12.8112	13.3982	20.749	12.0509	12.7096	12.8884	15.3321			CTSB + mCST3-R45 (all)	0.550257	18.6333	5.68679	21221
13.7554	11.7018	10.9194	22.5803	12.5069	15.1332	13.1533	13.1293	12.9961	17.3568	11.7526	12.1284	13.7904	16.2163			CTSB + mCST3-R45 (Sim 6)	0.617657	19.1769	4.9901	8563
14.0457	11.2811	10.937	22.8178	12.1238	15.5055	13.6225	13.018	12.4412	17.648	11.973	12.3619	14.082	16.7171			CTSB + dCST3-R45 (all)	0.473758	16.7877	4.42799	35706
13.9973	11.5894	10.8354	23.2101	12.1195	13.5219	13.8697	13.0922	14.6093	16.8593	11.825	14.6227	14.3317	17.3194			CTSB + dCST3-R45 (Sim 7)	0.735714	17.7397	1.9258	980
13.9513	11.6023	10.6797	22.9187	12.0858	13.1071	14.0008	12.7416	14.0849	16.838	11.7603	12.5964	13.0157	16.6443			CTSB + dCST3-R28 (all)	0.531993	18.4312	6.04524	29600
14.0793	11.5963	10.7955	23.0339	11.9438	13.9691	13.7955	12.6683	13.8446	17.2957	11.7729	13.9995	12.7398	17.1115			CTSB + dCST3-R28 (Sim 8)	0.715201	18.9062	5.5118	7026
12.9616	11.7557	11.0237	24.1263	11.8113	14.4796	13.6694	12.7304	13.8509	17.1584	11.2027	13.2219	13.1671	17.5066			CTSB + mCST3 (all)	0.587715	17.9174	3.72259	31112
13.0594	11.7707	10.9358	24.3438	11.814	14.2668	13.6903	12.8674	13.5903	17.3674	12.3538	12.4654	12.1228	18.8927			CTSB + mCST3	0.429162	16.5168	2.95308	8943
13.8067	12.2455	10.804	24.311	11.6997	12.9138	13.5015	12.7713	13.7101	17.1265	12.1172	12.6448	12.4459	18.9694
13.642	12.0833	10.425	25.0866	11.9142	12.6744	14.1376	12.1078	13.7119	21.5831	12.5445	12.8446	12.7744	19.2591
12.1418	11.8108	10.7404	25.0604	12.4689	15.5041	14.0043	12.4308	14.2089	21.6362	12.3591	12.2766	12.454	14.2391
11.9225	11.682	11.0018	23.8219	11.916	13.2206	13.6801	12.317	14.7055	21.5879	11.5921	12.52	12.3972	14.045
12.0274	11.9029	10.9587	23.7713	11.8659	13.1766	13.6541	11.8697	13.7131	18.239	11.2222	12.03	12.3892	13.96
12.0684	12.4795	10.7472	23.134	12.3447	13.0387	13.8811	12.4177	15.6937	17.2292	13.1398	12.3754	12.3913	13.5762
11.6256	12.8035	10.8843	22.802	12.0971	12.9629	13.9773	12.3702	15.4223	17.2693	12.9282	12.5422	12.4847	13.0393
11.7018	12.3981	10.718	22.6089	11.8137	13.1118	13.2586	12.4467	15.1239	16.9771	13.4542	13.1863	13.1902	13.2875
11.2811	12.4545	11.1479	22.5307	11.5892	13.6668	12.8875	12.872	14.5504	17.372	12.9954	12.1827	13.2897	13.4676
11.5894	12.2439	10.7527	23.0675	12.269	13.8768	12.0156	12.8136	14.9831	17.1317	13.1603	12.3318	13.4063	12.8421
11.6023	12.4488	11.032	23.7276	14.4773	13.8003	12.957	13.8498	14.66	17.1221	14.4831	12.427	13.5894	13.2659
11.5963	12.4927	11.2445	23.6073	13.806	13.642	13.1526	14.0703	14.2784	17.2215	14.2447	12.5217	13.0585	13.2698
11.7557	12.3893	10.8577	23.7998	13.574	15.2734	13.5786	14.2083	14.5349	16.9922	14.8704	13.1006	13.0843	13.3707
11.7707	12.1723	10.7386	23.0627	13.111	15.1706	13.2446	14.4789	15.0394	17.0458	14.8997	12.5652	13.2187	13.6211
12.2455	12.6358	10.9759	23.0865	13.2566	14.0007	13.1364	14.0919	17.3224	16.6383	15.1213	12.6358	13.034	18.8746
12.0833	12.2509	11.275	21.6757	12.829	15.4869	13.3064	14.0461	15.4754	11.5086	14.6674	10.6581	12.7769	15.4838
11.8108	13.0102	11.0757	23.4211	13.3544	14.3865	13.429	13.4516	15.1648	11.3534	12.0645	11.1053	13.4625	15.9606
11.682	12.8738	11.1876	22.9611	14.5274	15.0649	12.8751	11.3708	15.4048	11.4391	11.7684	10.8864	12.923	16.2421
11.9029	13.0682	11.4859	20.577	15.3503	14.5853	13.4775	11.5227	16.3414	11.9549	12.2953	11.5304	12.8885	16.6928
12.4795	12.6849	11.3446	20.6313	14.2548	13.9529	13.2842	11.8113	15.5033	13.2764	12.3031	11.8211	12.6358	19.9436
12.8035	12.0733	11.3841	20.5631	13.8838	14.0352	13.4435	11.5145	15.576	12.9025	11.641	12.1867	12.747	12.2154
12.3981	12.1343	11.3028	21.8047	13.7701	14.2577	13.5306	18.7218	16.3924	12.6555	11.4717	12.5607	12.4601	19.699
12.4545	11.7425	11.5345	12.6685	13.4956	14.2798	13.4829	11.0869	16.3901	13.1761	11.7017	11.3178	12.3891	19.4484
12.2439	11.7103	11.2984	12.8297	15.0279	14.7013	12.7994	13.7434	16.5102	13.2132	11.9806	11.007	12.6298	19.2603
12.4488	11.8222	11.4122	12.4755	14.6681	15.5108	13.0465	13.4201	17.3651	12.501	13.3417	10.9701	13.1495	19.7901
12.4927	11.7756	11.3228	11.7319	14.8443	15.5065	12.9901	13.1906	17.4323	12.407	12.3877	10.8251	13.0077	19.6616
12.3893	11.6418	11.324	12.1335	15.1332	12.2545	13.0612	13.2268	17.9245	12.5624	13.0069	10.8393	12.8526	19.4656
12.1723	11.8894	11.2811	12.3911	15.5055	13.5588	12.7567	12.9058	16.689	12.602	12.7991	11.3918	12.7539	19.8461
12.6358	11.7705	11.9253	12.0599	13.5219	13.6327	12.4836	12.1629	16.3995	12.5575	12.9339	10.8066	12.6254	19.1776
12.2509	11.7217	11.4402	11.7236	13.2045	13.432	12.8042	12.7655	16.6513	12.4232	13.7594	11.0793	12.5025	19.4689
13.0102	11.298	11.7622	12.0731	13.1071	13.3387	13.106	13.0837	16.8124	12.5547	13.5923	11.6021	11.8537	19.4268
12.5853	11.6501	12.3339	12.0529	13.1208	13.3785	13.0383	13.2286	16.7205	12.0659	13.3845	10.8788	12.0364	20.0072
12.8738	11.6489	12.2592	12.5421	13.0394	15.2565	13.2518	13.1388	16.6941	12.2381	13.55	10.8632	12.1823	19.5347
13.0682	12.1009	12.1988	22.6628	12.9992	15.3283	13.3769	12.8997	16.9344	12.5134	13.482	11.2672	12.2079	19.6327
12.6849	11.972	12.3092	21.4464	12.9583	15.2152	12.9027	13.04	16.6272	12.2793	13.3072	10.9323	12.3457	20.0182
12.0733	11.8057	11.4679	21.5535	12.9785	15.2423	12.8862	13.041	16.0317	12.0331	13.7662	10.9403	12.0418	19.9966
12.1343	12.2573	11.907	21.9711	15.3463	15.3681	13.4448	13.309	16.986	11.7917	14.5302	11.0323	12.6023	20.196
11.7425	12.2485	11.9263	20.8724	15.6689	15.4695	13.1639	13.8304	16.7148	12.2438	15.3139	11.1372	12.435	20.2846
11.7103	12.5324	12.1174	21.1256	15.4102	15.2996	12.6406	13.2982	16.0422	12.3191	14.7543	11.2608	12.2187	19.8775
11.8222	12.2741	12.0387	23.5848	15.1822	16.3237	13.0114	14.1233	15.9744	12.5112	15.2938	11.5059	12.3219	19.5529
11.7756	12.2221	12.2154	23.7616	16.0195	15.8575	12.3082	13.5291	16.1615	18.917	15.2807	10.8823	12.4339	19.7712
11.6418	12.4044	12.586	22.9681	14.7456	15.9601	12.2959	13.4474	16.6323	19.0164	14.4745	11.0607	12.2429	19.2271
11.8894	11.8464	11.9762	22.572	14.9453	15.6519	12.9798	15.6676	16.7254	18.3784	14.1993	11.4217	12.618	20.106
11.7705	11.8195	12.5011	23.0138	15.0914	15.5045	13.3364	15.4239	14.84	17.2984	13.8786	11.3869	12.6335	20.7899
11.7217	11.7355	12.7458	23.2026	15.3425	16.0042	13.0618	13.9401	14.8092	17.3055	15.1057	10.9282	12.6592	25.8411
11.298	12.0755	12.9376	22.0406	15.3237	16.565	13.0614	13.5869	15.055	17.2089	13.1505	11.2053	12.6809	26.0214
11.6501	12.0635	11.058	24.8243	15.3237	17.6805	13.4594	13.991	14.7496	17.6375	13.4818	11.2441	12.568	25.5885
11.6489	12.1409	12.0426	25.0484	15.8446	17.8767	13.8601	13.5843	14.7955	18.9401	13.0661	11.3962	12.5886	26.0155
12.1009	12.0555	11.4264	23.7378	15.7362	17.3755	13.5827	13.8089	15.7008	19.2877	13.056	11.5122	12.453	26.4042
11.972	12.0451	11.3198	23.3967	15.4537	17.9102	12.7839	13.4788	16.1693	19.1883	13.2822	11.5241	12.4154	26.3123
11.8057	12.0049	11.6795	23.1638	15.2933	18.08	12.7261	13.3721	15.0006	19.0425	14.0561	10.9537	12.7183	25.9905
12.2573	11.6246	12.0653	22.186	13.9691	15.12	13.047	13.7822	14.9661	18.4984	12.9413	11.3678	12.8703	25.1899
12.2485	11.6468	12.3014	22.602	14.4796	15.0839	13.3966	13.6116	14.4635	17.9243	12.5228	11.2944	12.3652	25.5079
12.5324	12.0426	12.0806	22.4773	14.2668	15.3748	12.8517	13.4655	15.6597	17.7868	12.3585	11.3699	12.789	11.7026
12.2741	11.585	12.4821	21.8212	12.9138	14.7153	12.9194	13.5662	15.5347	17.7508	12.7096	11.1805	12.3097	11.8448
12.2221	11.9272	12.1383	21.7132	12.6744	14.2412	13.1066	14.2253	16.0971	17.6416	12.1284	11.5272	12.6265	11.6833
12.4044	12.1101	12.5802	21.8589	14.0355	14.0304	12.7313	13.7701	15.2949	17.4866	12.3619	11.1628	12.4421	11.6703
11.8464	12.0786	11.9085	21.8912	15.5041	14.3033	12.6834	13.848	15.6479	17.2508	12.6608	11.3957	12.1934	11.9137
11.8195	11.949	11.4039	21.9673	13.2206	14.3323	12.6705	13.6649	14.9768	16.5334	12.3447	11.2767	12.4473	12.3246
11.7355	11.8228	11.3175	21.4417	13.1766	12.8848	12.3209	14.0285	14.704	15.671	12.5907	12.2658	12.2884	12.5697
12.0755	11.7917	11.5137	21.4359	13.0387	13.0092	12.7144	14.1073	15.213	16.4765	12.273	12.3335	12.5284	12.4727
12.0635	11.6877	11.0377	21.2667	12.9629	12.6361	12.6136	13.1179	15.0835	16.0682	12.6089	12.0448	12.0429	13.607
12.1409	11.4499	11.3985	21.4312	12.9271	14.6658	12.8869	12.2514	15.8285	15.9536	12.8163	11.5369	12.5339	13.7444
12.0555	11.5902	11.5246	21.4123	13.1118	14.2687	12.449	12.2638	15.6556	15.1634	12.8576	11.3883	12.7022	15.4645
12.0451	12.5855	11.6934	21.3994	13.6668	14.2997	12.8405	13.636	15.4089	15.2063	12.9646	11.327	12.8238	12.4581
12.0049	12.4295	11.4568	22.0476	13.8768	14.2331	12.7998	13.7016	14.7706	15.4166	12.9852	12.5687	12.7085	12.422
11.6246	12.4865	11.6392	22.4648	13.8003	14.193	12.6735	13.8914	15.0596	15.5295	12.8343	12.2497	12.8056	12.6888
11.6468	12.2209	11.3546	22.269	13.642	14.479	13.1113	13.3919	15.1382	16.2285	12.9298	12.2036	12.7048	12.8201
12.0426	12.7025	11.6179	21.6698	15.5726	14.7092	12.572	13.3339	14.6702	15.6739	12.7167	12.2601	12.6698	13.2382
11.585	12.3401	11.2056	22.0849	13.5856	14.2002	13.2838	14.1608	15.0607	17.0619	12.6966	12.225	12.9449	13.2425
11.9272	11.8248	10.197	21.571	12.7899	14.2012	12.8454	14.2551	15.1302	16.9583	12.6361	12.2023	13.148	12.7368
12.1101	12.074	10.109	22.3507	15.2734	14.3762	12.7052	13.3109	15.1763	17.3175	12.7475	12.564	12.7054	12.8578
12.0786	12.0323	10.286	22.6669	15.1706	14.1199	12.7958	13.1881	15.4079	17.6369	12.7763	12.6902	12.4023	12.8972
11.949	12.2817	9.72435	22.0679	14.0007	14.5379	13.4411	13.2144	15.972	17.774	12.8224	12.4656	12.8852	13.2647
11.8228	12.5018	9.67738	22.5861	15.4869	14.7973	12.825	13.2283	15.8535	18.277	12.9501	12.095	12.8171	12.799
11.7917	12.2867	9.62641	21.9631	14.9009	14.836	13.3652	12.8891	15.6837	18.0528	12.4757	12.1169	12.3294	12.4732
11.6877	12.4914	9.72367	22.1832	11.9974	15.0833	13.7868	12.9486	15.9326	17.2853	11.9272	12.1414	12.6385	13.8073
11.4499	12.1283	9.83943	22.6697	14.5432	14.9035	13.4591	12.9592	16.2618	17.3138	11.904	12.4141	12.9153	13.7835
11.5902	12.3318	9.81193	22.1197	14.5728	14.8856	13.9155	12.4421	16.205	17.5486	12.0317	11.9919	12.4673	13.7025
12.5855	12.337	9.84836	22.357	15.1715	15.1548	13.8373	12.7171	15.7708	17.5749	12.2542	11.8234	12.5545	13.719
12.4295	12.6596	10.5138	21.6525	15.094	15.2868	13.4129	13.5791	15.8678	17.3749	12.0746	12.1189	12.952	13.4842
12.4865	12.6879	10.4614	21.6556	15.5863	15.0705	13.7241	13.212	16.2612	17.2863	12.2708	12.3136	12.7324	13.8086
12.2209	12.0487	10.1912	22.1731	14.3865	15.0063	13.7857	13.6474	16.822	17.3634	12.5341	11.9313	12.2974	17.0741
12.7025	12.1753	10.1481	22.0974	15.0649	14.8896	14.9524	13.1915	16.4406	17.564	12.3259	11.9128	12.6953	16.8934
12.3401	11.6931	10.9622	22.5016	14.5853	14.6977	15.2097	13.4298	16.5174	17.1081	12.1607	12.0739	12.9653	17.3641
11.8248	11.8305	11.0381	23.0727	13.9529	15.5162	14.8613	19.9615	14.8509	17.9635	11.8444	11.9143	12.7154	16.786
12.074	11.8314	11.0113	23.7246	15.2804	16.2284	14.6647	19.6185	15.2884	18.722	12.9929	11.7915	12.8848	18.0035
12.0323	12.0973	10.9215	24.0282	14.0352	15.1757	14.9099	19.6195	15.2037	16.5297	12.8798	12.1942	13.0247	17.8733
12.2817	13.3105	11.3394	23.4705	14.2577	15.7181	14.5292	19.3774	15.2559	16.7377	12.5696	12.7508	13.069	17.6778
12.5018	12.8586	11.1484	12.535	14.5653	15.3023	15.3857	15.2253	15.4331	16.6039	12.0226	11.7886	13.4997	16.2156
12.2867	13.2826	10.9474	12.6672	14.3913	15.2719	14.6753	15.2036	14.7205	16.9664	12.2582	11.9735	13.5874	15.8172
12.4914	13.2858	11.3402	12.6917	14.2798	15.2941	14.37	14.9853	15.399	16.8614	12.3951	12.0356	13.436	15.5048
12.1283	13.7099	10.8851	12.7136	14.7013	15.095	15.0407	15.6496	15.6278	17.2409	12.1896	12.1326	13.1378	15.9515
12.3318	13.2462	11.1324	12.7913	13.6176	15.1299	15.0674	15.6659	15.6905	16.2055	13.7593	12.2764	13.4719	19.7997
12.337	13.237	10.7578	12.9911	13.8263	14.4623	15.1344	15.7293	14.7726	16.2941	13.587	12.3495	13.7053	19.6641
12.6596	13.0405	11.0781	12.1635	13.5469	15.1116	14.7586	15.6542	14.4082	16.471	13.8893	12.4026	13.2635	11.6768
12.6879	13.0884	12.2437	12.4395	13.0975	15.0213	14.6496	15.7162	14.0211	15.8263	13.3781	12.2161	13.1316	20.6181
12.0487	12.9503	12.1314	12.5014	12.9439	15.2185	14.713	16.0147	14.3166	17.2039	12.7995	12.1245	13.2413	20.9227
12.1753	12.5023	11.6563	12.3203	13.2593	15.159	15.185	16.1178	14.749	16.6036	12.6494	11.9764	13.7202	20.8551
11.6931	12.4983	12.6117	12.5457	13.3902	15.6988	12.4702	15.8475	14.1101	16.9744	12.537	12.301	13.2481	20.2752
11.8305	12.5623	12.5002	13.0078	15.5108	15.3695	12.549	15.9807	14.2366	17.0905	12.614	12.2099	13.3212	24.6845
11.8314	12.0514	12.0823	12.5883	15.5065	15.4796	11.838	15.3625	14.3601	17.3694	13.1391	12.0345	13.2741	25.3241
12.0972	12.1593	11.8072	12.8315	12.2545	15.3465	12.4875	15.3188	15.0638	17.2567	13.6006	11.7858	12.8693	25.1623
13.0952	12.3596	12.0673	12.7272	13.1433	15.9717	12.4836	15.3606	17.3059	17.13	13.2517	12.3513	12.3712	24.8951
13.187	12.3683	12.4128	12.6508	14.3003	15.313	11.8025	15.3239	17.1684	16.4973	12.9413	12.0529	12.4586	25.2006
13.2916	11.9558	11.7206	12.6578	13.9979	15.6502	12.1813	16.601	16.8672	16.107	13.6395	12.5693	12.1178	26.3564
13.1048	12.3187	11.7356	12.4468	13.862	15.6174	12.1152	16.2125	15.3921	16.633	13.4716	12.1101	12.4834	26.0757
13.1741	11.911	17.0743	12.5033	14.2135	15.9009	12.3947	16.3967	16.9852	16.455	14.1747	12.0562	11.9214	18.7893
12.7348	12.0539	16.8892	12.5036	14.1665	16.1279	12.6458	16.2464	17.813	16.3788	14.1877	12.1365	13.7775	19.2001
13.262	11.8802	13.9846	12.7043	13.9439	16.4342	13.1145	16.0327	17.7627	16.6894	14.8547	12.1642	14.4389	19.4482
13.3105	12.0154	14.3085	12.7091	13.9129	15.8102	12.995	16.157	18.3473	16.9808	15.0935	12.3277	14.5551	19.1999
12.8586	11.9846	14.4659	12.2248	13.443	16.0119	12.5112	15.9753	18.2338	16.6908	14.9726	12.1455	13.3882	18.3486
13.2826	12.2368	13.7227	12.0188	14.2834	16.0983	12.7399	15.9338	14.0122	17.2852	15.368	11.8166	15.5317	18.9142
13.2858	12.1175	13.8453	12.0335	13.8005	15.9101	12.9586	16.4726	13.6015	17.3134	15.4856	11.6906	15.2074	17.6106
13.7099	11.8476	14.1439	12.6295	13.5022	13.7148	12.7937	16.2466	14.7411	17.2869	15.1858	11.9602	16.5175	18.1718
13.2462	12.1337	14.6361	11.6877	13.9721	13.7836	13.0019	16.5859	14.78	18.0116	15.2431	12.2848	16.6142	18.4441
13.237	11.6851	14.7003	11.7676	14.1219	14.0095	13.3223	16.6221	14.9364	17.636	15.2628	12.7054	16.685	18.0482
13.0405	11.7528	14.4159	11.8847	14.3395	13.7584	11.9315	16.1622	14.6942	17.4436	14.6227	12.5176	16.7558	18.2832
13.1273	12.104	15.9742	22.8535	13.7439	13.4074	12.1299	15.9543	15.0409	17.5214	12.1967	12.6844	16.2366	18.2398
13.0076	11.8875	16.1133	22.2473	12.8557	12.826	12.2165	16.1661	14.7216	17.1796	12.4959	13.2092	15.7452	18.4054
13.0717	12.0319	16.067	22.2596	13.3349	12.8354	12.4958	16.4001	14.6776	17.0293	12.6675	13.1674	18.597	18.0153
13.2629	12.0359	16.1733	22.0807	13.3991	13.011	11.8641	15.9689	15.1909	17.3686	12.4191	12.8486	19.0632	18.902
13.4507	12.4802	15.6222	21.6975	13.768	13.0804	11.3923	15.9656	14.9379	17.2117	13.1014	13.2461	18.2632	18.6316
13.0884	12.0024	15.9864	21.821	13.6808	12.7696	11.635	17.9246	14.9082	16.2338	12.7101	13.433	18.7843	18.6029
13.0756	12.0845	16.0291	21.9979	12.8718	13.5188	12.2039	17.8821	14.5125	16.8054	12.8132	13.7858	18.3097	18.476
12.9503	12.0186	16.1335	21.5104	13.0438	13.4694	11.9033	17.8278	14.6908	16.9522	12.5964	13.6941	18.7186	15.3292
12.346	12.0034	15.8075	22.5704	12.8027	11.3435	12.2292	19.575	14.06	16.8255	12.3508	13.6349	18.7305	16.1484
12.3953	11.57	14.7641	22.5083	12.9687	11.5911	12.3453	18.7588	13.9862	17.3375	13.0998	13.8906	18.6272	15.3547
12.6484	11.7355	12.0347	22.6711	13.265	11.5145	12.1831	18.9887	14.672	17.4972	12.8438	13.8617	18.9296	15.357
12.3331	12.0016	12.209	22.1271	13.0243	12.1986	11.9754	18.3206	14.2553	17.226	12.5915	13.8557	16.9528	15.4775
12.8768	11.6342	12.3555	21.7638	12.9564	11.7758	11.8222	18.634	13.9664	16.8084	12.6267	13.1488	13.5931	15.7571
13.1302	11.9346	12.3271	22.0843	12.8797	11.8254	11.6956	18.5551	13.8147	16.9722	17.877	13.2154	13.3767	15.4824
13.0621	11.71	12.1408	22.1284	12.9438	11.8957	11.7201	18.7466	13.7148	16.4502	12.227	12.8293	13.1723	15.614
12.881	11.5276	12.2454	21.7776	13.0692	11.7089	11.9799	18.8	14.0043	16.4802	11.3192	13.4477	13.5326	15.4636
12.3949	11.6396	11.8394	21.5443	12.9411	12.4977	11.684	18.7065	14.0188	16.5892	13.3859	13.7766	13.6898	14.8519
12.5023	11.9437	12.2258	21.5745	12.8565	12.541	11.5912	18.659	14.4486	16.1925	13.6085	13.2076	13.1847	14.8383
12.4983	12.0435	11.9549	22.0265	12.8614	12.6941	11.6246	18.9427	14.1187	16.3609	14.7841	13.6831	13.3215	14.5075
13.1793	11.7891	12.0171	22.5594	13.0564	12.4759	11.9499	19.8988	14.6425	16.104	15.0587	13.5034	13.7015	13.3033
12.9925	11.745	12.3101	22.2501	13.0533	12.3332	11.6298	20.2516	14.3231	16.5232	15.0638	13.2751	13.3779	12.829
13.1535	12.1317	12.3776	20.3248	13.2036	12.4151	12.139	20.2639	14.1386	16.4833	15.1596	13.6561	13.6642	12.8275
12.8333	11.9706	12.965	21.5814	12.4365	14.8757	11.9039	22.1603	13.9272	16.4459	15.2096	13.3811	13.9486	12.4959
12.6337	11.9504	12.7536	21.4561	12.3349	14.5644	12.2094	18.7308	14.174	16.6095	15.1675	13.2941	13.8942	13.2789
12.5623	12.2571	13.6086	21.6135	13.2589	14.3763	11.5535	19.2242	13.6575	16.6316	14.8998	13.4749	13.5617	12.9503
12.0514	12.0653	13.4429	21.8586	13.7335	14.7571	12.2708	18.0514	13.6384	15.8541	14.9651	13.5697	13.6046	12.8276
12.1593	12.3774	12.8146	21.9366	13.1894	14.5025	12.0554	17.951	13.6292	16.4183	14.9069	13.8732	13.9153	12.9558
12.3596	12.546	12.7233	21.354	13.035	14.0168	11.8738	18.357	14.1347	16.5126	14.6819	12.9111	13.6268	13.0069
12.3683	12.552	12.895	21.7606	13.1874	13.9505	11.8198	19.2615	14.0723	15.9392	14.8124	12.6174	13.9248	13.0911
11.9558	12.4624	13.2704	21.5569	13.2134	15.7711	12.1143	19.9632	13.8386	16.3786	14.9477	14.0036	13.8732	12.9359
12.3187	12.5279	18.0484	21.7	13.0993	16.1803	11.8234	20.2841	13.9093	16.2396	15.1928	14.0021	14.0216	13.0591
11.911	12.2418	18.7777	21.0512	13.0405	16.1308	11.7254	19.6975	13.9455	15.7543	13.2953	13.8154	13.5393	13.4484
12.0539	12.4781	22.2386	21.4863	13.4624	15.4164	12.6393	19.7037	14.0872	16.0178	13.173	13.7832	13.6848	13.6945
11.8802	12.7612	21.831	21.3723	13.1967	17.139	13.5378	19.7061	14.391	17.1342	13.4665	13.5843	13.175	12.8262
12.0154	11.7056	13.9688	21.831	13.452	16.6314	13.9851	19.8392	14.6451	16.8084	13.5113	13.0517	12.9828	12.9846
11.9846	11.596	14.1836	22.5705	13.0931	16.176	14.0797	19.6572	15.019	16.9467	13.7985	13.0726	13.6371	12.9029
12.2368	11.6221	13.9123	22.3165	13.114	16.828	14.0016	17.9901	14.4789	16.4413	13.9814	13.3315	13.748	12.5308
12.1175	11.5372	13.9221	22.116	13.1592	16.4898	13.476	20.9666	15.0036	16.7986	13.9798	13.8874	14.5562	12.1885
11.8476	11.7898	13.6649	21.8643	13.2678	16.1632	13.4015	20.9844	14.4076	16.8747	14.8285	13.7893	15.5835	12.193
12.1337	11.9173	13.6495	21.6832	13.2242	16.3901	13.5217	21.2938	14.3237	16.9135	14.5273	13.4144	15.8446	12.4341
11.6851	11.7336	14.0081	20.4908	13.2173	16.0265	13.7914	21.3262	14.3054	16.6927	14.3991	13.3652	15.1663	12.2007
11.7528	11.5022	12.5337	20.9625	13.5355	16.6179	13.8974	17.8108	14.0791	17.1953	14.347	12.5905	15.4615	12.175
12.104	11.62	12.7184	21.5766	13.0794	17.5076	13.6941	17.3141	13.9197	16.8196	14.9478	13.1908	15.0446	11.9533
11.8875	11.9683	12.7297	21.1966	12.9473	17.8682	13.764	20.6817	14.1411	16.8799	13.5527	13.0616	14.9132	11.8883
12.0319	11.5956	12.6761	21.4478	12.961	18.0249	13.6914	20.8954	14.3614	16.9219	13.7748	13.5047	14.8829	12.0592
12.0359	11.7844	13.1211	21.8916	13.0174	18.4688	13.9205	17.5147	14.3323	16.3484	14.2587	13.3989	12.9583	11.6949
12.4802	12.257	12.767	21.7613	13.0933	18.7797	14.1516	17.6853	14.7751	16.1644	14.1959	13.0512	12.8556	11.6725
12.0024	11.9465	12.8258	21.81	13.3858	17.6436	13.7107	17.6972	14.781	15.8177	14.6191	13.0696	12.8363	12.8358
12.0845	11.6178	13.2029	21.5395	12.9971	17.6992	13.7725	17.7104	14.7136	15.8091	14.4643	13.8326	13.0016	13.1995
12.0186	11.6586	12.4676	21.9475	12.9074	17.4132	13.5812	18.015	14.8891	15.9675	14.5472	14.0821	12.9356	12.5836
12.0034	11.7066	12.7689	23.6216	13.502	18.2213	13.5706	18.0836	14.4176	15.7579	13.8502	14.1191	13.4271	12.3077
11.57	11.6962	12.9236	23.4888	12.9764	18.1201	13.4425	18.0239	14.4377	15.8044	14.4458	13.7726	12.6698	18.9945
11.7355	11.6808	11.9165	21.1994	13.4142	18.2931	13.2324	23.0133	14.0127	16.0349	14.1019	13.4768	12.433	11.7656
12.0016	11.3365	10.8871	21.8723	13.1378	18.2629	13.4385	22.6249	14.1666	15.9454	13.5213	13.8031	12.9648	12.7001
11.6342	11.3413	10.8195	21.9815	13.3924	18.5718	13.736	22.4005	14.2401	16.2506	14.3956	13.3153	12.5444	12.7301
11.9346	11.6178	11.0919	21.5721	12.893	18.1547	13.96	21.4663	13.9777	16.0028	14.6612	13.2145	12.5971	12.6371
11.71	11.4472	11.3731	21.7928	12.8643	18.5587	13.9148	22.0576	14.1922	16.9035	14.6035	13.317	12.2618	13.3415
11.5276	11.9011	11.052	21.4344	13.1588	18.9582	13.9395	21.7298	14.2349	16.1617	14.6667	11.5124	12.7135	14.2255
11.6396	11.6329	11.4086	21.3793	13.2384	18.6642	13.8395	21.2524	14.2131	16.6698	15.5804	11.5562	13.0662	14.2495
11.9437	11.6353	11.4801	21.3304	12.9564	18.761	13.5651	20.539	14.391	16.7069	15.0041	11.2524	12.706	14.7691
12.0435	11.2374	11.8408	21.1923	12.7041	17.1734	12.8942	21.3451	14.2926	16.5112	14.7416	11.5907	12.3917	14.1929
11.789	11.5913	11.8251	21.2641	13.1082	16.8811	13.4252	20.4723	14.3877	16.3672	14.9712	11.4833	12.5664	14.5457
11.745	11.1736	11.7904	22.0812	12.9445	16.9761	13.5396	20.9897	14.2647	16.4376	15.1071	11.3229	12.6565	23.4217
12.1317	11.419	11.7526	22.2304	12.8016	17.1832	13.0752	20.9741	13.7931	16.839	15.41	12.3752	12.7697	24.2592
11.9706	11.4207	11.911	22.1908	13.5043	17.4961	13.2813	20.8295	14.4324	17.1244	14.6551	14.5903	12.1615	24.3404
11.9504	11.5211	11.646	22.3686	13.2094	18.1673	13.7527	19.2831	15.1057	17.121	14.1059	14.9231	12.0608	14.6368
12.2571	11.8296	12.1247	22.7964	13.0116	18.1842	13.8156	21.7492	14.4615	17.0443	14.2823	14.9756	12.2862	14.807
12.0653	11.2989	11.6687	22.6177	12.7382	17.8262	13.5281	21.261	14.3582	16.1847	14.3397	14.5029	12.4114	14.7067
12.3774	11.4849	10.9499	22.1022	12.8703	17.9388	12.5349	20.8109	14.7323	16.6604	14.7792	15.618	12.5902	14.7644
12.546	11.5661	11.3974	22.6102	12.9752	17.9145	12.8317	21.2993	14.8533	16.3422	14.9649	15.6259	12.8778	14.3758
12.552	11.7814	11.3149	22.4648	12.8855	17.4876	12.8372	21.1694	14.4043	16.6117	15.0867	15.2538	12.5685	13.6756
12.4624	11.5868	11.2262	22.7237	13.28	17.6175	14.8759	22.0027	14.688	16.7514	15.2389	15.028	12.638	14.9335
12.5279	12.0491	11.3573	22.3634	13.0792	17.7108	14.0866	21.5398	14.3184	16.5242	15.3056	15.4168	11.9263	14.6672
12.2418	11.7476	11.1615	22.3353	13.1792	17.5814	13.4933	21.3959	14.4685	16.0306	15.3897	14.631	11.6029	15.1442
12.4781	11.9605	11.3472	22.3574	13.1926	17.3264	14.3124	21.8848	14.0987	16.456	15.0547	14.3291	11.6086	15.0625
12.7612	12.2139	10.7934	22.285	13.0968	17.5305	14.0069	23.2696	14.1755	16.6092	15.1851	14.1056	11.6526	14.9427
11.7056	12.1264	11.2395	22.1563	13.113	17.8155	14.427	23.2266	14.3408	16.3314	14.8402	14.4447	11.7817	14.9415
11.596	11.8528	11.2204	22.0492	12.8062	18.3169	14.1894	23.3853	14.2101	16.1496	14.9686	15.2398	11.7186	14.9353
11.6221	11.4998	10.8459	22.244	12.9535	17.811	13.7939	23.3499	13.9291	16.5983	14.68	15.0953	11.669	15.235
11.5373	11.4054	11.1451	22.366	12.7657	17.8276	12.3873	23.2114	13.777	16.6435	15.0143	11.3338	11.6754	15.1467
11.7898	11.2099	11.2597	22.2356	12.9422	18.1104	12.3366	25.0245	13.6812	16.6775	15.7328	10.9434	11.5791	14.7392
11.9173	11.3373	11.1768	22.418	12.8949	17.6525	12.2637	21.2602	13.7906	16.6174	15.356	13.7514	11.7461	14.7546
11.7336	11.2543	11.4805	22.7783	13.2392	17.8463	12.1528	17.964	13.8998	16.6041	14.9779	13.4556	18.0601	14.9873
11.5022	11.533	10.876	22.7733	12.8527	17.9352	12.0727	10.5418	14.0167	16.7437	11.7612	13.6291	18.2249	14.9511
11.62	11.2985	10.6434	21.9416	12.7112	18.2847	12.2551	25.7671	13.8307	16.276	11.6433	12.664	19.0899	14.7555
11.9683	11.1638	10.9668	22.3941	13.1177	17.5063	12.1018	23.3639	13.5663	16.7288	12.2424	13.0833	16.9757	14.9337
11.5956	11.3133	11.0154	22.5489	12.9587	17.8982	12.9624	23.0961	13.7024	15.8537	12.1774	13.1826	17.6446	14.9577
11.7844	11.3444	11.082	21.7632	13.3435	17.8698	12.992	23.2637	13.955	16.1923	12.0778	14.9447	16.8862	15.0886
12.257	11.5769	11.0246	22.4594	13.2443	17.8396	12.971	22.5847	13.372	15.9582	12.1788	14.9164	18.104	14.9074
11.9465	11.6475	11.3007	22.349	13.0845	12.9359	13.4094	22.4999	13.8507	16.1868	12.0695	11.8621	18.1268	14.8064
11.6178	11.517	11.4948	22.0898	13.4067	12.4815	12.9117	23.0713	13.9273	16.4332	10.7131	13.5995	18.8912	15.1574
11.6586	11.6186	11.0117	22.8275	13.4048	11.6116	13.188	21.8477	13.8176	15.9787	10.7432	13.0279	18.9256	14.8874
11.7066	11.7254	10.601	23.0941	13.4575	11.4312	13.0721	23.0922	13.4893	16.5204	11.8986	13.6195	19.0323	15.7203
11.6962	10.8292	10.6158	22.3453	13.2942	11.6584	13.1273	22.7917	13.8422	16.3977	11.5185	13.3233	20.5768	15.5047
11.6808	10.9464	10.9986	22.0762	13.2637	11.9632	13.4044	23.0923	13.7342	16.5546	11.6333	13.9466	21.2324	15.2096
11.3365	10.988	11.4145	22.003	13.8481	11.9973	13.3921	24.2397	13.6011	16.5698	11.5037	13.7137	20.664	15.522
11.3413	11.0931	10.9863	22.7693	13.0006	11.8119	13.055	24.5177	13.3144	16.7323	11.0021	13.279	21.2097	15.3818
11.6178	10.9809	10.9759	22.658	13.0671	18.3547	13.1547	24.0538	13.0478	16.4997	11.22	13.567	16.0664	15.7595
11.4472	10.8842	11.0385	22.8637	12.7556	18.0926	13.8887	23.9824	13.233	16.8874	10.6972	12.3563	16.0395	15.8253
11.9011	11.2852	11.219	23.2396	12.8377	18.3438	13.7089	24.1496	13.2251	16.8238	11.331	12.6385	16.8876	15.5268
11.6329	11.1774	12.2127	22.8825	13.337	18.2185	13.6041	23.9106	12.7385	17.1713	12.0632	12.5382	16.4291	14.6261
11.6353	11.2306	12.2522	22.4565	13.0085	18.2116	14.1302	24.1068	12.9561	16.8135	12.1079	12.4251	16.1021	11.9283
11.2374	11.0574	12.1617	22.6962	13.0817	18.0885	13.9182	24.71	13.2201	16.4276	11.3203	12.4695	16.3523	12.2458
11.5913	11.482	12.0516	22.1887	12.9248	17.7633	13.9539	24.9451	13.2241	16.1741	11.0148	12.5991	16.1765	11.9898
11.1736	11.2227	11.8576	22.6138	13.0407	17.372	13.6583	24.8158	13.1354	16.8296	11.0111	12.8523	15.7975	13.4138
11.419	11.0672	11.8186	22.2291	12.9735	18.3863	13.6431	25.7298	12.8299	16.4265	11.1835	12.3402	16.0697	15.0709
11.4207	10.7022	12.2761	22.3147	13.1109	17.9132	14.2658	25.9914	12.7009	16.6214	11.4559	12.6137	15.7908	14.7422
11.5211	11.1793	11.8775	22.7413	13.3027	18.0142	14.3753	26.8527	12.6573	16.2347	11.7616	12.511	16.6442	14.5114
11.8296	11.343	11.524	22.0599	13.0809	18.5282	14.5073	27.0351	12.9744	15.6817	11.5353	12.6472	14.2494	14.7133
11.2989	11.0978	11.5358	22.7552	13.3181	18.4524	14.5988	26.589	12.5337	16.412	11.7462	12.5436	16.0674	14.8997
11.4849	11.066	11.5564	22.4007	13.0475	18.2198	14.4453	26.7216	12.9561	15.8348	11.644	12.6445	16.1714	15.211
11.5661	10.7543	11.6869	22.0549	13.1734	17.6868	14.6869	28.3768	12.7886	16.2336	11.6007	12.9792	18.2616	15.2666
11.7814	10.6989	11.8122	22.1076	13.0874	18.2661	14.2737	22.8197	12.8478	16.6931	11.3529	12.6212	16.9835	15.1864
11.5868	11.2078	11.9187	21.7694	13.032	18.1267	14.4867	20.8835	12.7142	16.7706	10.4501	13.2033	15.7203	14.4781
12.0491	11.0866	11.5742	22.4195	12.7909	18.2985	14.1694	20.6501	13.0868	16.0263	10.5638	13.1988	15.872	14.3962
11.7476	11.0475	11.8037	22.916	13.182	18.3833	13.8429	20.8647	13.0527	16.2275	10.8072	13.3229	15.9103	13.7232
11.9605	10.8889	12.7132	22.7617	13.4435	18.1247	14.2534	28.1806	13.158	16.27	10.314	13.1943	15.8413	14.0042
12.2139	10.758	13.5736	23.2146	13.128	18.3343	14.0139	27.5644	13.0975	16.3637	11.6858	13.1948	15.5126	13.4949
12.1264	10.667	12.8518	22.6306	13.4519	18.5661	13.7069	27.8058	13.1104	16.6797	11.3929	12.7503	15.9189	13.3594
11.8528	10.9225	13.1087	22.8883	13.1312	18.3467	13.9596	28.2359	13.4187	15.5481	12.9704	13.1055	15.0422	13.4025
11.4998	10.9638	13.0977	22.7659	13.3576	18.158	13.8846	24.7085	13.1933	15.3172	12.662	13.1186	14.7157	13.1213
11.4054	10.9169	12.7143	23.0544	13.102	18.9163	13.9579	23.5518	13.042	15.9923	12.6479	13.0401	14.567	12.2334
11.2099	10.8777	12.9701	22.6063	13.2667	18.8045	13.8689	23.1824	13.2634	15.6112	12.8467	12.7795	14.663	12.7353
11.3373	11.412	13.288	22.8551	12.8909	18.3513	13.9452	23.0406	12.8984	15.9025	12.7917	12.9275	14.2069	12.2795
11.2543	11.2521	12.8448	23.1704	13.1686	18.0817	14.215	23.0341	13.1305	16.0234	14.5627	13.1413	14.2579	12.7257
11.533	11.1724	13.2562	22.4202	13.1893	18.3374	14.1381	22.5349	13.1163	15.7008	12.9439	13.1567	14.0822	12.7576
11.2985	11.2672	12.032	22.7147	13.3111	18.7244	14.0793	22.2629	13.2834	15.9627	13.7691	12.6345	14.2101	13.1152
11.1638	10.9533	12.4652	22.6629	13.0275	18.7715	14.23	21.9041	12.9061	16.5368	13.5244	12.7284	14.2851	13.0171
11.3133	11.2367	12.281	22.3301	13.4028	18.3089	14.0182	22.4322	13.3049	15.9739	13.939	12.7147	14.394	12.7916
11.3444	11.2556	12.3194	22.5357	13.3641	18.7964	14.9419	22.6723	13.021	15.1642	13.9283	12.696	14.7028	13.1342
11.5769	11.3999	12.2811	22.3508	13.3916	18.4442	14.7071	22.9539	13.4479	15.4136	13.5196	12.6338	14.2587	12.6984
11.6475	11.657	12.3441	22.3722	13.4192	17.8528	14.7033	23.0949	14.0445	15.5445	14.2851	12.5261	14.2761	21.0803
11.517	11.3365	12.5126	22.3529	13.5588	18.332	14.623	22.5113	14.3783	15.5664	13.5243	12.8024	13.8206	12.5607
11.6186	11.5178	12.3927	22.8239	13.6327	18.478	14.4512	22.9407	13.766	15.3933	13.7419	12.6271	14.1873	12.7177
11.7254	11.6811	12.3236	22.5559	13.5896	18.5827	14.2688	23.4281	14.3889	15.7211	13.4596	12.9933	13.8115	12.583
10.8292	11.5804	12.1354	21.6609	13.4321	18.3438	14.2976	23.7052	14.1303	15.7243	13.3285	12.7846	14.3784	12.6588
10.9464	11.4175	12.0726	21.9251	13.3387	18.5448	14.2537	24.0324	14.3491	16.0195	12.2177	12.6541	14.6687	12.8538
10.988	11.1734	11.6046	22.1195	13.4882	18.7909	15.1505	21.8428	14.2	15.7937	12.1201	12.6325	14.1704	13.0458
11.0931	11.5831	11.5044	21.7998	13.0707	18.7411	15.1751	23.1943	13.8243	16.1486	12.1568	12.827	12.5384	12.0059
10.9809	11.3112	11.4895	21.7548	13.525	18.4457	15.7023	23.3443	14.4391	16.2319	12.694	13.3235	12.3811	11.9863
10.8842	11.4897	11.124	21.3936	13.2549	18.6669	16.3984	22.6138	14.6782	15.9607	12.8584	12.6077	12.5219	11.3969
11.2852	11.6789	11.1497	21.664	13.2671	18.0313	15.6524	23.0247	14.4768	16.0249	12.6227	12.6829	12.3996	12.0991
11.1774	11.1489	10.8921	21.9207	13.2853	18.3338	15.5595	22.7474	14.5526	16.0846	12.4624	12.7902	12.0948	11.9903
11.2306	11.1925	11.1162	21.9965	13.0739	18.3338	16.0224	22.3992	15.1221	16.7847	12.3565	13.307	12.3798	12.4377
11.0574	11.3359	10.6077	22.1065	13.2636	18.2934	12.5005	22.1657	15.0276	16.7048	12.2332	13.7735	12.5132	11.2403
11.482	11.2689	11.0501	22.2096	13.3051	18.7152	13.0398	22.329	14.8861	16.6888	12.452	13.9009	12.2826	10.879
11.2227	11.0549	11.4726	22.4282	13.1022	18.5961	12.7712	22.1352	14.8596	16.1242	12.4937	13.3201	12.0433	10.8168
11.0672	11.2015	11.3079	22.1864	13.3729	18.58	12.8063	22.295	13.9952	15.8869	12.3802	13.1022	12.4942	11.1876
10.7022	11.1936	11.4007	21.1884	12.9053	18.5621	12.5672	21.559	14.0128	15.6536	12.5784	13.6891	11.4349	11.3387
11.1793	11.1737	11.6039	21.3628	13.4621	18.5308	12.2844	21.5585	14.5038	16.0568	12.2373	13.1115	11.518	11.2734
11.343	11.2302	11.5776	21.1816	13.3785	18.5981	12.4471	22.7524	14.4368	16.3389	12.1485	12.761	11.5276	11.043
11.0978	10.9931	11.5925	22.3353	13.0794	18.8819	12.6236	22.6933	14.1478	16.3597	12.41	12.5135	11.9022	11.1732
11.066	11.112	11.394	22.2662	12.9783	19.0645	12.92	22.7955	14.4141	16.0856	12.8194	13.3415	11.9045	11.3452
10.7543	11.1739	10.9636	22.2082	12.555	18.7846	12.7706	22.44	14.3331	16.2607	12.3822	13.3516	11.8143	10.8679
10.6989	11.0951	11.3774	22.3257	12.7043	18.5538	13.1248	22.6547	14.011	15.9043	13.0713	13.3428	11.588	11.1646
11.2078	11.259	11.1059	22.0062	12.854	18.4188	13.0659	22.7227	14.1808	15.2919	12.8554	13.1971	12.5166	11.3871
11.0866	10.9948	11.151	22.1871	13.2171	18.9169	12.8644	22.5167	13.3897	15.222	12.7198	13.0651	11.9091	11.0446
11.0475	11.323	11.5377	22.5201	13.382	18.4045	13.2521	22.6777	13.0472	15.521	12.779	12.9158	12.3777	11.0548
10.8889	11.2567	11.4789	22.4972	13.6575	18.2494	12.9683	21.9659	12.8779	15.9449	12.8824	12.7518	12.041	10.854
10.7581	11.1316	11.3567	22.417	13.3202	18.2871	12.8418	22.1172	13.0498	15.6158	12.6008	12.7448	12.0167	11.0775
10.667	11.3549	11.1304	21.91	13.6994	18.3595	13.3619	22.1409	12.941	15.0241	12.8916	13.0371	12.3878	10.9471
10.9225	11.0341	11.4213	21.5949	13.6805	18.9774	12.4932	21.6657	13.6519	15.6569	12.4439	13.133	12.0065	11.279
10.9638	11.3587	11.442	21.9497	13.7753	18.826	12.2129	21.9928	12.9473	15.4754	13.043	13.1173	11.8046	11.4178
10.9169	11.0475	11.5856	21.0602	13.5717	18.7311	12.2825	22.5259	13.2161	16.7156	13.0567	12.4616	11.5778	10.52
10.8777	11.1887	11.1865	21.944	13.6028	18.6673	12.8994	22.1269	14.4153	16.9374	12.8816	12.0638	11.5001	10.5018
11.412	11.0124	11.303	24.1981	13.5212	19.2025	13.144	23.1729	15.1046	16.9149	12.9389	12.6359	11.7121	10.777
11.2521	11.4262	11.3634	23.8037	13.7828	18.4941	12.813	23.0457	14.1901	16.0742	12.6603	12.7049	11.966	10.7288
11.1724	11.1412	11.4608	23.7572	13.6432	18.2011	12.7129	22.9484	14.6253	15.9109	13.4496	12.1344	11.4336	11.8663
11.2672	11.2579	11.3609	23.941	13.8181	18.2934	12.764	22.5607	13.8334	15.94	13.5826	12.3799	11.6333	11.4493
10.9533	11.0927	11.2694	24.1355	13.2049	18.3399	13.127	21.4993	14.1438	16.0712	13.374	12.2929	11.8409	10.6602
11.2367	11.0389	11.4067	23.9668	13.6244	17.5757	13.0715	21.7589	14.1338	15.5078	13.6968	12.1735	11.3374	10.7508
11.2556	10.6193	11.86	24.1803	13.3247	18.0849	12.8419	22.1289	13.416	15.9829	13.5614	12.4093	11.6283	10.4019
11.3999	10.9668	11.754	24.0366	13.1342	18.621	12.4885	22.0728	13.6463	15.9459	13.0822	12.1973	11.6053	10.6604
11.657	10.9451	11.4643	24.1302	13.4495	18.2176	12.9762	22.1221	13.5994	16.1547	13.2582	12.115	11.4253	10.4856
11.3365	11.2048	11.4998	24.4221	13.1818	18.7897	13.0821	21.8804	13.6942	16.2246	13.193	11.894	11.6306	10.1744
11.5178	11.0897	11.1311	24.353	13.337	18.5369	12.7259	22.3448	13.9915	16.3671	13.3947	12.1388	11.792	20.3214
11.6811	10.9669	11.217	23.9513	13.1094	18.7181	13.0593	22.0607	13.4522	15.7904	12.7963	12.1037	11.7253	11.9013
11.5804	11.1361	10.9381	23.704	13.3028	18.8405	12.8065	22.1374	13.9006	15.8996	12.6855	12.4564	11.4368	12.0527
11.4175	11.1234	11.1741	23.6899	13.2728	19.0944	12.657	22.9643	13.8904	15.9892	13.1101	12.251	11.3273	12.4238
11.1734	11.2336	11.0586	24.4281	13.335	17.9531	12.8746	23.0266	13.4052	15.775	12.5826	12.174	11.4914	12.9246
11.5831	10.9888	11.1441	24.3811	13.4772	18.4769	12.9512	22.1774	13.448	16.5616	12.5879	12.3915	13.711	12.6349
11.3112	11.1467	13.5891	24.4448	12.8524	18.0976	12.6047	22.9923	13.634	16.6555	12.7745	12.9473	14.1337	12.3484
11.4897	10.9752	12.8863	23.9661	13.6488	18.0625	13.0459	23.2547	13.3007	17.0081	13.4625	13.1724	15.7914	12.5484
11.6789	11.514	13.2981	24.2421	13.5276	17.9558	12.9958	23.2657	13.4824	17.1427	13.715	13.0566	14.6132	12.3035
11.1489	11.4038	12.938	23.608	13.164	18.0897	13.3191	23.6103	12.4303	17.1338	13.2488	13.295	15.2836	12.8007
11.1925	11.0392	13.2122	24.1252	13.4436	18.6609	12.9251	23.5208	12.679	17.0886	13.2688	12.7933	15.1859	12.7879
11.3359	10.7316	12.4923	24.006	13.088	17.897	12.7411	23.6438	12.309	17.1136	13.4522	13.1381	15.2122	13.3542
11.2689	11.3058	12.2803	23.4649	13.6069	18.0221	12.6228	22.107	12.7029	17.2042	13.285	12.3839	15.1502	28.7729
11.0549	11.5158	12.5182	23.3449	13.1628	18.2094	12.5709	23.0521	13.5014	17.2958	12.9322	12.5049	14.6646	29.2151
11.2015	11.2031	12.4265	23.4247	14.0432	18.2062	12.7444	23.2527	13.386	17.8432	12.7462	12.8998	15.3602	29.2396
11.1936	11.2348	12.8138	23.927	14.1951	18.6535	12.6379	23.7133	12.6565	17.9408	12.7947	12.5977	15.0702	28.9062
11.1737	11.5168	13.2885	23.3803	14.726	18.3973	12.452	21.7227	12.9075	17.6521	13.6483	12.6439	15.5916	31.1756
11.2302	11.5587	12.9207	23.0369	14.4304	18.8187	12.3055	21.6361	14.3066	17.6599	12.3032	12.7438	15.6333	30.5202
10.9931	11.2179	13.598	23.2035	13.8047	18.5499	12.7891	22.1264	13.5866	17.5313	13.0044	12.6037	15.7667	13.4576
11.112	11.2954	13.8826	23.0147	13.8975	18.4961	12.911	22.741	13.4746	17.1402	13.2506	12.717	15.0327	13.3449
11.1739	11.2164	14.302	23.7287	13.7304	18.9095	12.1751	22.2544	13.0411	17.2628	13.2699	13.0337	14.8629	10.3142
11.0951	11.182	14.5982	23.6753	13.781	18.515	12.911	22.7895	13.3557	17.0586	13.5129	12.879	14.3542	10.297
11.259	11.3072	14.5987	23.2124	13.2175	18.6085	13.0152	23.0865	13.3999	17.4003	13.3991	12.9456	14.1511	10.415
10.9948	11.212	14.5148	23.4061	13.2752	18.6127	13.3291	21.9966	13.444	17.4614	13.5124	12.9211	13.7152	10.6485
11.323	11.4192	14.5364	23.0265	13.2395	18.1838	13.133	22.867	13.4405	17.2582	13.4306	12.704	15.0749	10.3965
11.2567	11.3003	14.327	23.4034	13.5929	19.1093	12.9021	22.3866	12.9542	17.9267	13.089	12.4174	15.2168	10.5192
11.1316	11.1074	14.5763	23.1569	13.1193	18.9454	13.9884	22.7023	13.4583	17.6885	13.3861	13.58	15.2283	10.0583
11.3549	11.2451	13.015	23.3339	12.873	19.1624	13.7063	22.7357	13.1121	16.4395	13.4671	12.815	14.5817	10.2464
11.0341	10.8927	12.9475	23.2746	13.4574	18.9478	13.406	22.616	13.1165	16.9795	13.4714	12.988	14.2847	10.1763
11.3587	11.0719	12.3271	23.1887	13.8925	19.2473	13.0901	23.1301	12.651	16.9935	13.6835	13.1297	15.9605	10.1556
11.0475	11.1859	12.056	23.3808	13.7236	19.8476	13.4015	22.3037	12.8996	17.0145	13.3777	12.9436	16.1817	10.5771
11.1887	11.3102	12.2718	23.0282	13.8004	19.3866	13.7933	22.9403	12.7583	17.1172	13.1519	12.8473	15.3321	10.2584
11.0124	11.1173	12.1665	22.9053	14.0495	19.1352	13.3649	22.3707	12.7122	17.0958	13.3551	12.7405	16.2163	10.7445
11.4262	11.3188	12.1871	23.1274	14.1587	19.0791	13.0089	22.7455	12.8155	16.9075	13.1207	13.1719	16.7171	10.6538
11.1412	11.1104	11.8729	23.2595	13.7483	18.9781	12.9443	22.8421	13.0012	16.7743	12.8146	12.6173	17.3194	10.895
11.2579	11.2102	11.1896	23.495	13.8664	19.3247	12.7136	21.8297	12.6808	17.0141	14.0541	12.5604	16.6443	10.6933
11.0927	11.1331	11.3808	23.5159	13.6004	19.1122	12.3698	21.3077	12.9988	17.4199	13.8743	12.7503	17.1115	10.5144
11.0389	11.1639	11.51	23.9195	12.0897	18.6132	12.3134	21.6395	12.8222	17.8541	14.097	12.8532	17.5066	10.6033
10.6193	11.1164	11.452	23.1731	11.8624	18.0044	12.131	22.1921	13.0554	17.722	13.5683	12.8299	18.8927	10.4522
10.9668	11.4174	11.6798	23.4981	11.7935	18.2536	12.0184	21.8819	13.3429	17.5554	13.6396	12.2651	18.9694	10.7827
10.9451	11.1693	11.7307	23.1237	12.4282	18.2413	13.6349	22.7041	13.0295	17.7875	13.7986	12.455	19.2591	10.6155
11.2048	11.0538	11.4598	23.1135	12.3099	18.3655	14.2112	22.9785	13.0198	17.7214	13.5242	12.782	14.637	10.5361
11.0897	11.2059	11.3788	22.5741	11.7654	18.5358	13.9925	23.065	12.8572	17.5237	13.9266	12.5462	14.3934	10.1574
10.9669	11.6124	11.1583	22.9266	12.5357	14.8222	13.6535	21.7201	13.2959	17.7124	13.5018	12.2902	14.3801	10.3312
11.1361	11.7416	11.4825	22.9161	12.1358	14.9301	13.657	22.0812	13.11	17.4358	13.3858	12.4864	15.0996	10.3142
11.1234	11.447	11.4793	22.4402	11.9998	16.5573	13.9419	22.0371	12.9154	17.9718	13.5204	12.0572	15.0433	10.3419
11.2336	11.2137	11.7246	22.6854	11.9258	12.9668	13.9074	16.2099	13.3113	17.9639	13.5294	12.6335	14.3422	10.386
10.9888	11.3994	11.3018	22.7792	11.8738	14.7296	13.3703	22.7839	12.7326	15.3014	13.7463	12.6031	14.3669	11.2947
11.1467	11.258	11.1402	23.0368	11.722	16.4506	13.3178	22.9705	13.3099	14.3338	14.0742	12.7957	14.309	11.127
10.9752	11.0897	11.1835	22.8821	12.4051	17.3033	12.939	23.3183	13.0708	14.5184	13.9273	12.5269	14.8451	11.3093
11.514	11.2957	11.1988	23.0354	11.9273	16.7022	13.4079	23.3821	13.1513	16.2567	13.863	13.4132	14.7782	11.7188
11.4038	11.1441	11.2229	22.4268	12.03	16.9743	12.9645	23.2897	13.1657	16.5018	15.3175	13.633	14.6824	11.6947
11.0392	11.263	10.8317	22.7957	12.1303	16.4078	12.4052	23.467	12.6707	20.2826	15.5648	13.4861	14.6829	11.3983
10.7316	11.3978	10.8992	22.4606	12.4041	16.0585	12.5988	23.386	13.0281	20.6672	15.1773	12.9021	14.6067	11.4287
11.3058	11.1968	10.9644	22.9341	12.0076	15.715	12.7185	23.5355	12.8652	20.5405	13.0883	12.7739	13.6826	11.3843
11.5158	11.1442	11.1934	22.425	12.1115	15.866	12.9619	23.5972	12.6955	16.9976	13.3885	12.9418	13.2848	11.5023
11.2031	11.2706	11.0404	22.7983	11.9135	15.5108	13.1319	24.1358	13.0315	16.928	13.1502	13.2618	13.133	11.797
11.2348	11.0375	10.7625	23.1749	11.9567	17.0106	12.6166	23.5309	12.838	16.3434	13.1892	12.85	13.2212	11.3058
11.5168	11.0634	11.4144	23.0311	12.2576	16.8077	12.9044	23.7788	12.6517	16.2074	13.4052	12.1795	13.1052	11.6026
11.5587	11.2425	11.6389	22.6859	12.1302	14.8067	12.7258	23.5915	12.8206	16.236	13.703	12.3137	13.2891	11.4562
11.2179	10.9711	11.7814	22.6571	11.909	14.4846	13.069	23.4109	12.4659	16.043	14.1235	12.1786	13.7051	10.7476
11.2954	11.371	11.1775	23.344	11.974	14.6005	12.8974	23.35	12.811	17.8272	13.8427	11.9341	14.2333	10.7116
11.2164	11.291	11.3487	22.9973	12.14	14.4943	13.0282	23.9355	12.6932	16.2605	14.1063	12.3115	14.1364	20.7971
11.182	11.3569	11.2072	24.5409	11.7801	14.1465	12.7539	23.3209	12.6871	16.336	14.2138	12.1682	14.2836	21.6809
11.3072	11.4198	10.3469	23.9296	11.7761	16.1114	12.8343	23.408	12.5496	16.3113	15.3521	12.9161	14.6117	21.2626
11.212	11.017	10.4554	22.8827	12.102	15.948	12.5317	22.7914	12.6592	15.9605	15.0002	13.6157	14.3462	20.9058
11.4192	11.0079	10.7302	23.0465	12.2841	15.9404	12.7419	22.5092	12.5837	15.8719	14.7325	12.726	14.1959	21.6311
11.3003	11.1992	10.9029	22.7621	12.0873	13.8954	12.7387	22.919	12.4332	16.1608	14.8926	12.8285	14.1329	21.0163
11.1074	10.8294	10.7033	22.9536	10.9394	14.0407	12.607	23.0537	12.1104	16.1155	14.879	12.6158	14.2872	21.2069
11.2451	10.8568	10.6354	22.935	11.1892	14.512	12.5562	22.5253	12.181	16.1339	14.4658	12.4688	14.3051	20.924
10.8927	11.0801	11.0021	22.4854	12.0657	14.3552	12.2028	22.8272	12.2293	16.4897	15.1659	12.6421	13.894	21.4043
11.0719	10.9218	11.1069	22.6857	11.8568	16.7246	11.419	22.6693	12.2632	16.3497	12.9734	12.2302	14.0154	20.2346
11.1859	10.8055	11.9455	22.2889	12.2764	17.077	11.3366	22.546	12.2209	16.0622	12.3662	12.5551	13.6167	19.8383
11.3102	11.1001	11.6025	22.0484	12.0529	16.7073	11.1707	22.8829	12.5896	15.8439	12.2571	12.3586	15.4385	20.9829
11.1173	10.9517	13.8957	21.8755	11.9586	16.655	11.2715	23.3768	12.1829	16.405	11.6933	12.4685	14.7282	21.1412
11.3188	11.0611	14.5979	24.255	12.0727	16.8477	11.1404	23.837	12.2619	16.4488	11.9621	12.4586	14.9317	21.3629
11.1104	11.1645	16.7743	23.9675	15.2564	16.856	11.9099	20.2497	12.1936	17.8841	13.2437	12.5486	15.0221	21.3242
11.2102	11.1326	16.2115	23.7893	15.3283	16.5721	12.0167	16.4181	12.1542	17.0852	13.3121	12.2365	14.801	21.1848
11.1331	11.0195	15.5255	24.6009	15.2152	16.98	11.8151	16.2965	12.2209	17.3776	13.3409	12.4313	15.1008	21.0669
11.1639	11.3798	14.1504	24.6595	15.2423	16.3376	12.5502	17.2077	12.1593	17.7838	13.0414	12.4802	15.201	20.8252
11.1164	11.3759	14.6389	24.3809	15.3681	16.6094	12.7546	15.8214	12.4161	17.2774	12.8403	11.8886	15.1821	20.5412
11.4174	11.0299	13.7844	24.0531	15.4695	16.4172	12.3507	22.4093	12.4823	17.1063	13.4241	12.1815	15.0743	21.3341
11.1693	10.8432	13.9002	23.9259	15.2996	16.9951	11.7844	23.275	12.0652	15.8879	12.9148	12.4008	15.2684	19.8319
11.0538	10.9232	13.8648	23.6422	15.921	16.4872	11.6382	22.9064	12.2755	15.7785	13.3306	12.1099	15.049	20.3475
11.2059	10.9846	13.6372	23.7997	15.8211	16.446	11.3839	22.4508	12.2477	15.5774	13.2086	12.5209	14.5045	19.8614
11.6124	11.2961	13.6946	24.2557	16.3237	14.9181	10.4967	22.7753	12.1018	16.3307	13.0076	11.8537	15.0954	20.2627
11.7416	11.2723	13.5978	24.1135	15.8575	22.0891	10.8554	22.9175	12.262	16.4434	13.0668	12.0193	15.2519	20.4531
11.447	11.464	13.7894	24.1868	15.9601	21.774	11.9942	22.3957	11.9312	16.7489	12.9709	11.8661	15.389	20.257
11.2137	10.828	13.691	24.3557	16.1855	21.5026	12.6861	22.2298	12.2305	16.9855	12.4849	11.9698	15.4709	19.7267
11.3994	11.1356	14.0495	23.4675	15.6519	16.1267	12.6955	22.2416	12.1449	17.1778	12.8765	12.0399	15.3406	20.7727
11.258	11.2797	17.9974	24.018	15.6727	16.2526	12.6661	23.0436	12.2616	17.0661	13.0962	12.3138	14.5709	20.5322
11.0897	11.1536	16.0859	24.2487	15.5045	16.6597	12.7556	22.5899	12.1852	16.4268	13.0203	11.9576	15.9188	21.3237
11.2957	11.3371	12.5227	24.4413	15.2132	15.8014	12.877	22.4732	12.5036	16.5711	13.0253	11.8225	11.7619	20.8397
11.1441	11.127	12.3613	23.2869	15.3263	16.0495	12.068	22.2205	12.2946	16.378	13.1154	11.7791	11.9686	20.8149
11.263	11.2262	13.4971	23.7105	15.387	15.4109	11.8238	21.9124	12.1731	16.3222	12.9855	11.4693	11.7401	20.9063
11.3978	11.3156	13.7098	23.4632	15.4444	15.685	12.1982	22.0903	12.046	16.0383	13.4658	11.9119	11.4148	20.9213
11.1968	11.38	13.5487	23.8013	15.3624	15.3625	12.2483	22.5802	12.2173	16.411	13.3398	12.0453	11.6806	20.9991
11.1442	11.2981	13.6407	24.4079	15.1958	15.3676	12.0021	22.5885	12.2213	16.1543	14.1908	11.6229	11.5989	20.6871
11.2706	11.3303	13.7291	24.0663	15.4491	21.5635	12.4128	22.0857	12.4728	16.2111	14.2062	11.6667	11.7109	20.7927
11.0375	11.5406	13.3151	23.518	15.0565	21.9973	12.4937	22.4131	12.237	16.1116	14.0078	11.9043	12.1066	21.489
11.0634	11.5171	13.2486	23.5327	15.2536	21.6242	13.2076	22.8829	12.2575	16.593	14.2244	11.4457	13.571	21.1778
11.2425	11.4329	13.1913	22.2503	15.1245	21.8494	12.7679	22.6741	12.3391	16.5704	14.5143	11.4298	12.2173	21.8107
10.9711	10.8383	13.2952	23.9463	15.0079	21.0566	12.6919	23.0968	12.2575	16.7275	14.3204	11.4791	12.2853	22.1685
11.371	11.0214	12.8409	24.1233	14.6769	21.5508	12.8361	23.2713	12.4891	16.4806	13.0984	11.0656	12.0919	22.0621
11.291	11.594	14.0947	24.2469	14.5607	21.4461	12.6649	22.869	12.1109	16.4667	13.0686	11.006	12.2525	21.7842
11.3569	11.5211	14.078	23.6154	14.8671	21.7044	12.8012	23.4285	12.1381	16.4403	13.1305	10.8383	12.2077	22.6821
11.4198	11.3562	14.3726	23.769	14.7875	21.2032	13.0118	16.8575	11.5923	16.4367	13.103	12.3695	11.3023	22.7671
11.017	11.9029	14.4895	23.9603	15.3477	21.3578	12.6632	16.6806	11.9358	16.0536	13.5225	12.3295	11.6327	22.3183
11.0079	11.7614	14.2156	24.7476	15.0462	21.0776	12.6372	18.3231	13.0094	15.7814	12.1478	12.5656	11.4332	21.882
11.1992	11.8171	14.3077	23.5652	14.9122	15.3237	12.7274	18.7148	12.8548	16.3496	12.3879	12.1612	10.9308	21.8287
10.8294	11.4007	14.0735	23.5032	15.0907	15.6123	12.5623	20.3842	12.8943	16.1387	12.3754	12.5595	11.1471	21.5672
10.8568	11.2404	13.4909	23.7813	15.2083	15.9101	12.7282	21.1492	12.3847	15.6934	12.1295	12.4387	11.4456	21.8637
11.0801	11.7495	14.5537	23.8391	14.9293	15.6004	12.4833	22.1041	12.4305	16.6305	11.9906	12.7162	11.0135	21.3882
10.9218	12.2476	14.0068	24.4781	15.2375	15.5724	11.9356	22.3243	12.0058	16.1735	13.4145	12.104	11.1705	21.2727
10.8055	12.7072	13.9608	23.8034	15.6702	15.8069	12.3341	22.6659	12.0212	17.245	13.4068	11.8684	11.1478	21.4551
11.1001	12.9429	14.2035	23.6764	15.1812	16.3639	12.5053	22.4433	11.976	17.4774	13.8861	11.851	11.202	21.9513
10.9517	12.5355	14.6826	24.5221	15.2892	15.6863	12.6616	22.1428	12.092	17.3828	13.6217	11.4141	10.8557	22.4916
11.0611	12.7657	14.9183	24.332	14.4947	16.3631	12.2677	22.3696	12.0093	17.0087	13.6776	11.3331	11.0693	22.5256
11.1645	12.2826	15.3413	24.8074	14.7792	15.5388	11.6387	22.1566	12.3922	17.4997	14.0411	11.5134	11.0684	22.3238
11.1326	12.5246	17.6981	24.4724	14.2454	16.1703	11.8416	22.0147	12.4837	17.7389	14.2884	12.6062	11.2863	22.1304
11.0195	12.9957	17.0605	24.8155	14.9309	15.9334	11.8568	22.4269	12.3348	18.2927	14.4128	13.3814	11.1588	22.0179
11.3798	12.424	17.2708	24.2241	15.3506	15.0105	11.5788	22.5383	13.626	18.5918	14.0311	14.0876	10.6918	21.9728
11.3759	12.1751	17.5385	24.7038	17.1034	15.2994	11.3263	21.9277	12.9504	18.4059	13.9228	14.2658	10.7101	21.5265
11.0299	11.7491	17.4222	24.3457	17.1127	16.4746	12.1212	21.9601	13.4345	18.4184	14.4195	15.1824	10.8182	21.0753
10.8432	11.9184	17.9917	23.6956	16.8207	16.7843	11.607	22.4508	14.0431	18.2465	14.6466	13.2662	11.0293	21.4431
10.9232	12.383	17.5627	23.9367	17.1074	16.6195	12.6783	22.7802	13.6328	18.3701	14.3791	11.3323	11.0511	22.12
10.9846	12.2836	17.0913	24.4301	16.0042	16.03	12.1667	21.86	14.5437	18.2936	14.0896	11.749	12.554	22.4687
11.2961	12.4055	17.7292	24.2972	16.565	16.3297	12.558	16.047	14.0234	18.2125	13.5638	11.9649	13.641	22.5095
11.2723	12.5299	17.1745	24.5669	16.0102	15.648	12.7678	15.9528	13.7975	18.7734	13.8751	12.035	13.635	21.647
11.464	12.4972	16.9888	24.4268	15.6803	15.8931	12.8126	15.8094	13.5558	17.2204	13.8878	12.1752	20.1478	22.1042
10.828	12.1364	17.4052	24.2642	15.5678	16.1764	12.0863	15.7609	13.8339	17.4763	13.7088	12.1053	20.4071	22.2346
11.1356	12.0725	17.5371	23.9399	15.4985	17.8029	12.0524	16.148	14.0258	18.7467	13.7348	12.1928	22.2966	22.0097
11.2797	12.1721	16.7612	24.3817	15.9682	17.7621	12.0368	15.7074	13.9127	17.3803	13.5262	12.0936	22.718	21.8291
11.1536	12.4404	17.1014	24.2618	15.4936	17.7808	11.7909	17.8115	13.6747	17.2493	13.7852	12.2129	23.9941	21.9554
11.3371	12.6736	16.8841	23.9028	15.5481	17.9377	12.2728	17.516	13.966	17.3584	13.6883	12.7779	15.5242	21.0391
11.1269	12.1927	18.9978	24.2625	15.8606	17.9855	12.2279	17.3438	13.9148	17.0012	14.0538	12.9738	14.9646	21.106
11.2262	12.3938	18.9287	23.8271	16.3003	18.4271	12.1056	18.8148	14.0104	17.901	14.0008	12.8369	15.0888	21.467
11.3156	12.453	18.7198	23.7766	16.2388	17.6254	12.1224	18.2338	14.2854	17.1304	13.7147	12.654	14.6191	20.9371
11.38	12.2128	19.1513	24.3726	16.2943	18.1169	11.8177	22.6084	14.5368	17.4846	13.5924	12.8759	14.8372	20.6382
11.2981	12.0609	19.0645	24.501	16.1713	18.1139	10.9083	22.7007	13.6537	18.0283	13.6368	12.938	14.764	20.81
11.3303	12.8159	18.2981	24.0528	15.8145	19.3327	13.2462	22.8964	13.3902	18.1605	13.665	12.813	14.824	21.4638
11.5406	12.6518	18.7351	23.8075	16.738	18.9731	13.2396	22.5879	13.1786	18.0828	13.5818	12.6234	14.9889	21.6574
11.5171	12.654	19.8049	23.293	16.9584	19.0117	13.156	23.8002	11.4603	18.1308	13.8278	12.4117	16.8015	21.7835
11.4329	12.0989	19.3701	23.1919	16.7733	19.2769	13.0951	23.4304	12.4007	17.6121	13.8457	12.6883	16.8481	21.7242
10.8383	12.2608	18.8513	23.3204	16.8099	19.2478	13.419	22.9832	12.7554	17.7441	13.5766	12.9218	15.1005	23.0018
11.0215	12.1106	18.9333	23.4154	16.4894	19.4779	12.7917	23.78	13.3351	17.8472	13.578	12.7811	16.3683	22.1982
11.594	12.2799	19.1336	23.7727	16.1118	19.2319	12.6611	23.3168	13.493	17.8729	13.5867	13.0404	14.8722	21.9963
11.5211	12.7354	18.4896	23.4751	16.4635	18.0835	13.0405	23.5418	14.211	17.6546	13.1778	12.9865	13.8671	22.2269
11.3562	12.4397	18.6499	23.5853	16.3331	18.3335	13.2375	23.741	13.5925	17.9558	13.7088	12.7452	14.2427	22.3897
11.9029	12.2576	18.5886	23.5458	16.2245	17.8565	12.6343	23.3935	13.7961	17.8485	13.6789	12.5845	14.1281	22.4426
11.7614	12.2676	19.1195	23.9469	16.4823	17.9121	12.9059	23.6422	13.1401	17.7328	13.8727	12.6421	13.9105	22.6244
11.8171	12.9487	19.4259	24.2038	17.2285	17.1955	12.9154	23.7468	13.8152	18.1397	13.7398	12.5818	14.1955	22.9846
11.4007	13.0074	18.6563	24.1495	16.9953	17.1057	13.2624	23.4568	13.6915	18.2795	13.8509	13.0143	14.3871	21.8339
11.2404	12.7505	18.8752	24.2379	16.3228	18.4579	12.8112	23.2349	13.4314	18.0613	14.0011	12.8462	14.0609	21.5541
11.7495	11.3366	18.4323	24.2508	16.803	18.217	13.1293	23.6302	15.0056	17.9712	14.1899	12.601	13.8476	21.6192
12.7621	11.2238	18.0888	24.1295	16.683	17.9621	13.018	22.7569	15.1204	17.7003	13.8311	12.7447	13.8264	22.0003
13.2575	11.7856	17.6289	24.2677	17.1	18.278	13.0922	22.41	16.1944	17.4716	14.2145	12.552	13.528	22.4664
13.3607	11.5551	18.2135	24.7747	19.3599	17.9449	12.7416	22.392	21.7678	17.4255	13.7009	12.6602	14.155	22.5788
13.4235	11.5966	17.9471	24.6908	19.3226	17.8238	12.6683	22.5476	21.4712	17.5751	14.1311	12.6137	13.598	21.9208
13.5107	11.3382	18.8128	24.4703	19.3934	18.0687	12.7304	22.558	21.6232	16.8719	14.0078	12.4686	13.7598	22.4584
12.2476	13.6329	15.3953	24.6893	19.5065	12.9351	12.8674	22.6211	19.1282	16.7075	13.9213	12.7689	13.5833	22.4026
12.7072	12.6889	14.8353	24.2857	19.435	13.065	12.7713	23.2405	18.7299	16.8518	14.4838	13.3518	13.3054	22.0875
12.6049	12.503	15.2541	24.4329	19.7302	13.2077	12.1078	22.7924	17.8296	17.2847	14.0856	12.8257	13.1836	21.9641
12.9429	12.6986	15.1767	25.0505	19.8336	13.1345	12.4308	23.6054	18.2515	17.1716	14.2403	13.0323	13.0724	43.1904
12.7118	11.2765	15.5165	23.883	19.6679	12.634	12.317	23.2225	18.8773	17.3471	14.1523	12.9302	13.1782	43.2832
12.4927	11.7344	15.9589	24.0985	19.1448	17.6529	11.8697	23.019	18.9867	17.3742	13.8237	12.9708	14.1541	43.1837
12.633	11.4933	17.126	24.0323	19.699	17.7484	12.4177	23.4262	19.6585	17.2085	14.1924	12.8842	14.5562	43.0573
11.9487	11.4668	16.0704	23.8012	20.0184	17.5159	12.3703	22.5981	19.2363	17.2789	14.112	12.8656	14.3754	42.6105
12.0655	11.3551	16.2038	24.206	20.295	17.695	12.4467	16.3173	19.7021	17.0742	14.0918	12.7104	14.3084	43.2935
11.7649	11.5332	15.8052	24.0877	19.7619	13.003	12.872	19.2046	21.293	17.2083	14.0706	12.9949	17.9751	41.4336
11.754	11.4184	14.5989	23.6663	19.1901	13.1972	12.8136	16.9918	21.9296	17.1756	13.7437	12.3182	18.3215	43.8418
12.4607	11.9736	14.1072	23.4714	19.048	13.0078	12.5215	17.1036	22.3421	16.9353	13.9796	12.5467	18.3013	44.1794
12.5355	12.1325	13.1958	23.6271	17.9862	12.7915	12.5596	17.3811	21.9774	17.3335	14.1766	11.9309	18.8316	13.5366
12.7657	11.9226	13.1542	23.2683	17.9944	18.3884	12.5897	16.9812	21.783	16.3744	14.0047	12.2429	19.5856	13.4869
12.7006	11.654	16.1601	23.3823	18.0404	13.2058	12.9249	16.8421	21.7043	16.3758	13.8585	12.6272	16.9057	13.1281
12.2826	11.6337	16.2861	22.9339	18.1022	13.4271	12.4303	16.7619	21.9403	16.2644	13.6764	12.2486	16.7014	14.0046
12.5246	11.7153	19.5331	22.864	18.3689	13.9168	12.4877	16.2126	22.563	16.3501	14.1779	12.4062	16.6022	13.6387
12.9957	12.182	16.3146	23.0361	19.3162	13.8339	12.5265	15.7836	22.5551	16.3285	13.8844	12.3286	16.8921	14.4785
12.424	11.9596	16.5572	23.014	19.96	16.2789	12.4458	15.714	22.2297	16.187	14.0326	12.084	16.6911	13.7848
12.1751	11.8285	17.2747	22.6363	18.5241	15.373	12.9655	15.2111	21.6005	16.6776	13.8044	12.7236	16.6413	13.5735
11.7491	11.4886	17.3548	22.9485	18.5195	15.8577	12.8583	14.9748	20.749	16.7132	13.4265	12.8742	16.7253	14.1225
11.9184	11.4103	18.7274	24.0808	19.0689	16.4561	12.5863	15.4951	22.1277	16.4221	13.8128	13.2901	16.4031	28.9611
12.383	11.5959	18.0056	23.9199	20.2855	16.3276	12.8835	16.3722	21.997	16.3813	14.118	12.6661	15.8774	21.9898
12.2836	11.4939	17.6477	23.7265	20.3863	17.0344	13.2993	16.6662	22.0965	16.921	14.2512	12.4721	16.5204	22.05
12.4055	11.6437	17.7573	23.8681	18.2535	16.8319	13.0368	16.6135	23.0042	17.8527	14.4223	12.6536	16.2382	22.0142
12.5299	11.4246	16.986	22.9811	18.0955	16.6563	13.4031	18.4372	21.8611	18.337	14.5259	12.171	15.9337	22.178
12.4972	11.9511	17.3356	23.0995	18.6347	16.3309	13.6944	18.6589	27.596	15.9708	14.4343	12.1965	16.1214	21.6643
12.1364	11.818	17.3267	24.0477	18.5809	16.1035	13.3815	17.6724	27.0801	15.5077	14.5628	12.6285	16.4148	21.897
12.0725	11.6684	17.5278	23.6878	18.0658	19.3584	13.399	17.9847	27.8192	15.7079	14.4709	12.8468	16.4165	21.395
12.1721	12.186	17.8022	23.9914	18.5584	19.0429	13.1719	18.0491	28.2089	15.6164	14.4945	12.3874	15.5539	21.2483
12.4404	11.7673	17.9551	23.337	17.8331	19.3831	13.2879	17.7342	28.3301	17.9424	14.3503	12.2112	15.9197	21.2688
12.6736	11.5849	18.3538	23.0159	17.3248	19.3255	15.8088	21.7216	28.8338	17.4521	14.3405	12.3658	15.9406	21.672
12.1927	12.0268	18.0029	23.1942	16.8271	19.1777	15.9672	22.1018	30.6212	17.7537	14.4054	12.4304	15.6327	21.1414
12.3938	12.1507	18.6483	23.4955	17.2038	19.584	16.1027	21.8128	13.4317	16.6863	14.9409	12.5166	16.2926	21.4067
12.453	12.1884	14.7612	24.1577	16.9227	16.2015	15.8543	20.9798	13.0132	19.5999	14.4031	11.7452	15.2053	20.903
12.2128	11.9773	14.2675	24.3894	17.0787	16.36	17.2709	21.8707	12.9407	20.3737	14.4059	12.5384	15.1988	21.2386
12.0609	11.9955	15.0321	24.583	17.6808	16.5228	16.7621	21.4371	12.7751	20.6179	14.4162	12.3502	16.3319	21.2236
12.8159	11.9219	15.1354	24.3319	17.8724	17.2329	17.065	21.4027	12.9732	20.3724	14.1078	12.6177	16.6856	21.045
12.6518	12.3151	15.1067	24.3937	17.522	15.7296	16.5995	23.208	12.6805	19.1911	14.0811	12.5282	16.6063	21.7765
12.654	12.1396	14.6574	24.2748	17.21	15.8159	16.6071	23.4044	12.4494	18.6281	13.7965	12.2856	16.9161	21.4365
12.0989	12.3694	14.5895	24.0793	17.8609	15.7554	16.2067	23.0349	12.7549	19.2411	13.3187	12.3463	16.1717	21.4452
12.2608	12.1526	14.0921	24.2643	17.6516	15.677	16.6017	22.2747	12.731	19.286	18.5409	12.5971	16.2482	22.1617
12.1106	12.0684	14.2647	24.2414	17.2522	17.2125	16.3943	22.3454	14.976	19.4439	18.6146	13.0814	16.8285	21.9983
12.2799	12.0355	13.7461	24.3836	17.713	17.4973	16.2827	21.9363	13.6725	19.955	18.5286	12.9696	16.8902	21.5117
12.7354	12.3599	13.6241	24.1538	17.105	17.7021	16.3886	17.1735	13.5697	19.6256	17.0329	12.6188	16.2185	22.0047
12.4398	12.6951	13.8235	24.1555	17.3545	17.961	16.0941	16.0669	12.8387	19.3976	20.6373	13.1154	15.8363	22.2688
14.4111	11.9013	14.3297	24.4345	16.5863	17.2604	16.0183	16.1606	13.3396	17.6328	19.5085	12.5544	16.3763	22.241
14.6715	12.2792	14.5294	23.9406	17.1337	20.3528	14.0807	16.1866	12.8867	17.469	20.2417	12.8671	16.1023	21.8163
17.4588	11.822	14.6674	23.9921	17.0562	20.8335	13.9026	16.1491	12.9664	17.7328	19.8741	12.5269	16.509	21.9132
17.6037	11.9187	15.6706	23.6976	17.525	20.7572	14.1498	14.5042	13.0652	17.9184	20.8058	12.4542	16.44	22.0779
18.4914	12.1887	15.8088	24.0396	17.0313	20.7254	14.1845	17.5484	13.3483	19.3985	20.9619	12.7044	16.3955	21.7523
19.0775	12.4442	17.9632	23.7462	17.1017	19.8471	14.1384	17.4712	13.1712	18.2086	21.0309	12.8037	16.4432	22.0065
19.4716	11.9892	17.7839	24.302	17.8566	20.0725	14.1522	16.382	13.2472	18.0192	18.0393	12.6975	15.7179	21.7508
19.9197	11.7408	18.0115	24.0261	18.105	19.8463	13.8015	16.3187	13.1174	17.0939	17.1792	12.9361	15.211	21.8776
20.2963	11.8623	16.868	24.3302	17.1134	13.7896	13.4059	16.6938	13.1952	16.4254	18.1966	12.8074	15.1592	21.9575
20.7281	12.3923	16.4084	23.5301	17.5891	13.7887	13.8039	17.992	13.2053	16.8672	22.3523	12.421	15.6624	22.2369
20.4419	12.1192	16.2564	22.9849	17.3543	15.5105	14.1066	16.6287	12.6347	16.4713	23.2297	12.3163	15.6165	22.1966
20.4489	11.9251	15.4551	22.753	17.7492	16.0107	14.0577	16.8274	12.9672	17.2493	23.0373	12.2014	15.4122	21.8389
19.3854	11.7256	15.0936	22.9311	18.5233	16.6229	13.9698	16.3177	13.0506	17.5508	22.3227	12.4987	15.1934	21.565
18.4262	12.4189	14.8388	23.1558	18.3413	16.564	14.0814	17.0074	13.2048	16.2059	23.9586	12.7167	15.1837	22.7516
18.4764	12.3279	17.6278	23.0586	17.4627	16.6217	14.0635	17.2502	13.2987	16.0578	24.5334	12.348	14.9892	22.6676
18.7225	12.5316	15.4545	23.545	17.9263	17.7683	14.1514	17.1057	13.3004	15.2514	23.7517	12.2893	14.9829	23.2373
19.7509	11.5613	15.609	23.3352	17.8255	14.6989	13.7784	18.1217	13.2331	16.5077	24.0259	12.1436	15.0693	22.9846
18.8684	11.3637	16.4865	24.1917	17.9489	15.7763	14.2737	18.3928	13.3858	16.8528	24.3486	12.2361	15.0861	23.5683
19.0151	11.7794	17.5042	24.5339	18.0124	15.5822	13.9392	17.505	13.2628	16.0943	24.5932	12.5455	15.0867	23.0533
18.9588	11.3997	17.0766	23.9209	17.5537	15.411	14.2057	17.5376	13.639	15.9886	25.5357	12.2698	15.2114	23.7479
18.7573	11.3991	17.3116	23.7887	17.7002	16.0293	14.1935	21.2622	13.9762	17.8496	12.0545	12.2759	15.2386	22.8938
18.6067	11.6941	16.6763	24.2713	17.4036	15.5777	14.2699	21.4963	13.6848	18.352	12.1916	12.498	14.9511	23.2875
19.6227	11.9543	17.1171	24.4455	17.552	16.0375	14.3665	18.7074	13.1724	20.157	13.2721	12.4771	15.4306	22.4984
19.0105	12.0388	16.6016	23.5524	17.769	15.7246	14.5349	22.1881	13.4341	18.9835	12.8808	12.5586	15.4089	22.297
18.8049	11.9474	12.4905	23.6206	17.2617	16.2044	14.1422	22.2502	13.5229	19.6399	13.4855	12.8034	15.3206	21.9873
18.5967	11.1404	13.6313	23.8959	17.8145	15.1399	15.2524	23.0334	13.4824	19.3133	12.8849	12.1916	14.804	22.0638
18.8636	11.2569	13.293	23.8932	17.7267	15.0001	15.4056	21.2794	13.7718	19.6893	12.7072	12.499	14.6571	22.0953
18.234	10.8084	13.5365	24.1818	17.4914	14.6339	15.6588	22.1388	13.6165	20.0831	12.915	12.1395	15.0455	21.5691
18.4667	11.3224	13.8602	23.4041	16.9751	14.9054	15.6608	21.6403	13.3785	19.9785	12.8681	12.2888	11.1587	21.2295
17.9631	12.6569	14.1957	23.8214	16.9588	14.8315	15.5014	22.9399	13.662	19.4395	13.1521	12.4344	11.4271	23.5158
18.2966	12.6366	14.1805	23.8818	17.1022	14.9956	15.29	21.9465	13.4413	19.4641	13.2595	12.7757	11.625	23.3024
17.5055	12.1634	14.4816	23.5152	17.6805	15.151	15.8568	22.6217	13.2738	19.2959	11.7397	12.2129	12.3975	21.2258
17.0903	12.4648	14.7724	23.5559	17.8767	14.7081	15.5424	22.187	13.5597	19.0024	12.1824	12.1822	12.2671	20.7306
17.0065	12.8441	14.145	23.3314	17.1493	15.3223	15.8205	20.4911	13.3052	19.32	12.7518	12.5415	12.5692	20.8434
12.2576	12.2678	16.145	23.9085	17.6025	14.4531	16.158	19.5898	13.0441	20.4261	12.6409	12.1415	12.1346	20.7532
12.2676	12.6761	15.8296	22.8823	17.3755	14.3871	15.8029	19.856	13.3779	19.7715	12.5633	12.4955	12.304	20.7307
12.9487	12.5362	15.7421	23.6836	17.135	14.6444	15.6174	20.0646	13.7592	19.7687	12.3685	12.8397	11.9658	20.8321
13.0074	12.688	17.401	24.6545	17.935	14.451	15.3605	18.1837	12.3787	20.2213	13.1678	13.2809	11.8324	20.67
12.7505	11.9195	17.0697	24.4015	18.0337	14.2951	15.2904	18.2056	13.5104	20.5279	12.4066	12.8946	12.6903	20.738
11.3366	12.3662	17.1013	24.2936	17.9521	14.4025	15.4149	18.462	13.3141	19.8205	12.1713	12.6839	12.0363	20.6501
11.2238	12.6862	17.822	24.4979	17.2383	14.7811	15.5746	18.3556	13.4474	19.4211	11.835	12.5354	12.2197	20.2702
11.7856	12.6725	18.0783	24.1527	17.9102	14.901	15.4825	18.0485	13.7523	20.078	12.9892	12.5078	12.5696	19.8283
11.5551	12.6749	17.9387	24.5305	18.08	13.8812	15.5202	16.8479	13.4683	20.222	13.5396	13.0519	13.1993	20.2014
11.5966	12.6599	17.9714	25.0231	17.8287	14.1177	15.0928	17.0756	13.4539	18.3633	12.9152	12.8858	12.8475	20.3926
11.3382	14.2673	18.2686	25.1486	18.0976	14.8763	14.7709	17.1414	13.7677	18.8256	12.7979	12.8412	12.6911	21.3311
13.6329	14.2364	18.0847	25.3816	18.2381	14.3654	15.3174	17.4252	13.5975	19.0244	14.1854	12.9468	13.0918	21.6134
12.6889	13.7204	18.458	25.0172	18.5486	14.5618	15.227	17.7336	13.4673	19.3672	15.072	12.9741	13.1461	21.677
12.503	14.0375	18.9499	25.1826	18.7246	14.9073	15.0389	17.5222	13.2741	18.8989	14.7494	12.7222	13.1253	21.0861
12.9451	13.7791	18.9597	24.6873	17.5047	15.1043	15.3725	15.447	13.5699	18.2065	14.7618	12.817	13.4717	21.3957
13.1477	13.4322	18.823	24.7529	18.7804	15.3	15.0296	15.1629	13.6204	18.9269	10.9575	12.9647	13.5663	21.3149
13.2036	13.632	18.5344	24.6207	18.6816	14.7965	14.8449	15.1049	13.7956	18.4814	12.2264	12.1674	13.4891	21.5211
12.465	11.273	18.122	24.9206	18.4438	14.7353	14.6526	16.0586	13.9112	18.036	12.3845	12.3317	13.7227	21.0326
12.8772	11.21	18.5654	25.1699	19.7905	15.0255	14.3631	15.4537	13.652	17.938	13.7946	12.3742	13.5845	21.0568
13.1483	11.1798	17.7373	25.2306	19.084	15.2642	14.6206	16.0314	13.6019	18.9481	13.0803	11.8864	13.9041	21.6291
13.4427	10.9904	18.3503	25.2815	19.2278	14.7149	14.5654	15.5477	13.4957	18.7877	13.4262	11.9324	13.7974	21.8381
13.6805	11.7944	19.6404	24.3421	19.4218	14.0121	14.9855	15.8289	13.372	18.4226	13.9995	11.6604	13.9807	21.5583
13.2071	11.7584	19.4478	24.6107	19.3167	13.9793	14.4701	15.902	13.5221	18.4088	13.5113	12.0985	14.3177	22.0801
12.2933	11.6717	19.2626	25.0087	19.507	14.676	13.9806	16.1252	13.6801	17.6821	13.2219	12.1028	14.1042	22.0356
13.3586	11.9006	19.1068	25.1102	15.12	14.9785	14.4526	15.9644	15.2198	17.5035	13.9756	12.1909	14.135	21.5397
12.5605	11.1787	19.4648	25.0853	15.0839	15.2024	13.2319	15.9989	14.8433	17.7999	13.9415	11.5919	14.2609	22.0458
12.2956	11.627	19.0475	24.2443	15.3748	14.9215	13.4277	15.9017	15.0383	17.2611	13.8788	11.8892	14.1963	21.475
13.2649	11.8352	18.3816	24.3101	14.7153	14.721	13.2985	16.5195	15.1448	17.1396	13.5233	11.7951	14.3202	21.4528
12.6986	11.1224	18.1906	24.8175	13.6846	15.0232	13.6113	16.4388	15.2235	19.1023	13.6257	11.9737	13.8112	21.2844
11.2765	11.6491	17.9168	24.8028	14.4007	15.0563	13.5737	16.3459	15.5207	17.6227	13.2797	10.9973	13.684	21.3808
11.7344	11.3034	18.1253	24.4538	14.5936	14.8655	13.962	16.5223	15.625	17.6289	13.913	11.8558	14.143	20.6041
11.4933	11.0445	17.883	24.3374	14.5296	15.2421	13.8527	16.5364	15.8006	17.5515	13.5454	11.7482	13.3793	21.2246
11.4668	10.945	17.7528	24.3257	14.2002	14.6069	14.1524	16.5044	15.5053	16.0512	13.8138	11.8378	13.5246	21.2727
11.3551	11.4247	17.5878	24.6386	14.2178	14.7559	14.1935	16.3574	15.2577	17.0554	13.7891	11.8846	13.731	20.7365
11.5332	11.5632	17.9782	25.0009	14.2412	15.0117	13.8457	16.3613	16.4066	16.9542	14.0482	11.6773	13.6285	21.1183
11.4184	11.6889	18.4878	24.1776	14.0304	14.5941	13.6081	16.7794	15.1754	16.9075	13.401	11.9242	13.6516	20.77
11.9736	11.7726	19.5276	24.2751	14.3033	15.3971	14.1283	16.5505	15.4216	15.788	13.5373	12.0577	14.0918	21.1444
12.1325	11.842	19.746	24.3304	14.3323	15.1329	13.9862	16.4622	14.9614	15.3578	13.3069	12.148	13.5436	20.7251
11.9226	11.9054	19.9459	23.5823	12.8746	15.2164	13.7921	16.4117	15.0332	14.9405	13.9592	12.0571	14.2828	20.3956
11.654	12.1843	17.939	23.6562	12.8266	15.0331	14.0737	16.5169	15.3113	16.6404	13.5314	11.9528	14.0708	20.5255
11.6337	12.019	17.6276	23.5799	12.5704	14.3874	13.8937	16.5504	15.4955	16.5701	13.6538	11.8757	13.5536	20.6604
11.7153	11.8669	16.1316	23.8239	13.0734	14.8786	13.8475	16.8413	13.9411	16.2101	13.3167	11.5791	13.8019	20.6083
12.182	13.7621	16.2261	23.7268	13.3557	14.9124	14.0959	16.9527	14.1777	16.6112	12.9104	11.6149	13.8026	20.7283
11.9596	13.5416	16.6652	24.1638	13.0177	14.9384	13.3839	16.8992	13.5944	16.0229	12.7478	11.982	13.3862	21.0946
11.8285	13.8098	17.1163	23.9428	13.1495	14.755	13.8469	16.5422	13.1662	16.0912	12.921	11.6685	13.5831	21.0869
11.4886	13.5007	21.8719	23.8569	11.9428	15.105	13.6362	16.4169	13.6927	16.3478	12.5952	11.8359	13.5828	20.887
11.4103	11.0108	21.7617	24.1419	12.6682	15.3173	13.5369	16.5574	13.2486	16.2974	12.4389	11.665	12.8872	20.8183
11.5959	11.3794	21.5063	24.7453	12.7485	15.3172	13.6653	16.5323	13.8958	16.1081	12.3394	12.0672	14.2391	20.0526
11.4939	11.1335	21.9065	24.0449	12.5462	15.493	13.6725	16.0977	13.8772	16.1451	11.7691	12.2566	14.045	19.9027
11.6437	10.6227	22.0675	24.83	12.8602	15.8388	13.8869	16.5091	13.5978	15.8944	11.8143	11.8562	13.96	19.8507
11.4246	10.5343	22.518	24.1302	12.8721	15.0885	13.4562	16.5715	13.3292	19.4137	12.6198	11.7455	13.5762	20.0639
11.9511	10.3708	22.0395	24.9892	13.9905	15.4106	13.6074	16.7378	14.1281	19.1325	12.6969	11.7757	13.0393	20.1382
11.818	10.9239	21.6593	24.5062	14.164	15.1178	13.5264	16.5012	13.3296	18.8679	14.2804	11.8537	13.2875	20.6599
11.6684	10.9988	21.9859	24.5762	13.767	15.0321	14.1128	16.2683	13.905	19.0073	14.7913	12.0667	13.4676	20.9358
12.186	10.584	22.0626	24.8854	14.4564	14.9414	14.6756	16.0267	13.5487	18.881	14.6517	11.8372	12.8421	20.5183
11.7673	10.6108	21.9233	24.0794	14.2183	14.5448	14.4199	15.8301	14.1119	20.8186	14.6659	11.9764	13.2659	19.5965
11.5849	11.1623	21.2692	24.3972	13.1263	14.9156	14.6133	15.9464	13.4207	18.8748	11.8709	12.3583	13.2698	18.9443
12.0268	11.4296	21.262	24.7098	12.9743	15.1339	14.3271	16.1135	13.5304	19.8912	11.9875	12.1638	13.5985	19.5837
12.1507	11.6218	21.8055	24.4935	12.7347	15.0934	14.021	15.9631	13.7805	19.7489	12.309	12.0311	13.5182	19.818
12.1884	11.7173	21.8723	24.4069	12.9864	14.522	14.2734	15.9172	13.1152	19.7366	11.2327	11.8876	13.3638	37.1318
11.9773	12.0124	24.3363	24.4244	13.0129	15.0124	14.9722	15.8021	12.3112	19.4029	11.5329	12.0974	13.349	36.7781
11.9955	12.6125	25.1359	24.2694	12.82	15.0518	14.9121	15.6993	11.89	19.3672	10.7487	12.1516	13.3707	39.5962
11.9219	12.8087	25.2561	24.6188	12.1245	15.5461	14.6753	15.8228	11.9504	19.3499	11.5325	12.2333	13.6211	39.0549
12.3151	12.906	25.5307	24.9895	12.4227	14.7902	14.2843	16.0846	12.1263	19.8847	11.6029	12.1523	14.738	39.0209
12.1396	12.5557	25.4611	24.2187	13.6488	14.988	14.6691	15.9854	11.9976	22.0859	11.433	11.852	14.7407	13.5471
12.3694	12.5056	26.3886	24.4426	13.5722	14.5483	14.821	15.9248	11.4048	19.4135	11.5575	12.1821	15.2921	13.3131
12.1526	12.7704	23.6717	24.9458	13.8624	14.9932	14.7674	16.0782	12.1469	19.8632	11.6623	12.1352	16.6083	12.6203
12.0684	11.6725	23.6954	24.3991	13.9214	14.7806	14.7393	15.8913	11.7965	19.8649	11.5943	12.1052	16.7172	12.4464
12.0355	12.3627	23.6219	24.5823	13.9377	14.4443	14.3655	15.9287	11.8738	20.3479	12.3553	12.3182	17.0283	12.3002
12.3599	12.2842	23.5194	23.5276	13.5476	14.357	14.5592	15.5937	12.5001	20.7328	11.8059	12.0176	16.5897	12.621
12.6951	12.33	23.0759	23.8768	14.122	13.6571	13.8393	15.9035	12.0352	21.1413	11.8655	12.5245	16.7445	12.7433
11.9013	12.9811	23.3206	23.7321	13.2967	14.0514	14.0684	15.7977	12.1449	21.8019	11.9177	12.504	15.4853	12.0317
12.2792	12.5639	21.7004	23.9681	13.4475	13.6344	14.5667	15.8709	13.0384	21.6892	12.8141	12.0919	14.6585	12.8957
11.822	12.4257	20.7408	23.5794	13.3264	13.8837	14.2767	15.6068	13.3377	21.2542	11.8622	12.4749	14.77	15.0729
11.9187	12.6346	21.8586	23.0547	13.1819	14.3833	14.458	15.8843	12.879	21.5611	12.6494	12.1921	13.7176	32.0839
12.1887	12.5493	22.0926	22.7773	13.8771	14.0988	14.724	16.0641	13.227	21.7873	12.4831	12.5186	13.5015	31.3565
12.4442	12.2353	22.006	22.8456	13.6408	13.8965	14.2924	15.9484	12.6755	21.4142	12.2205	11.8334	13.6911	30.9008
11.9892	12.4692	21.8175	22.7604	13.202	13.9241	14.7811	15.812	13.0825	21.7005	11.9523	11.702	13.9136	31.025
11.7408	12.4022	21.5731	23.2071	13.412	14.2027	14.7446	16.0905	13.3454	22.234	12.0112	11.7285	13.9241	19.5167
11.8624	12.5713	21.469	23.3173	13.8994	13.9012	14.7229	16.0417	13.0931	21.6978	12.1219	11.6801	14.716	18.9284
12.3923	11.8566	21.8416	23.5907	14.0115	13.856	14.412	15.8001	13.4023	21.7715	11.3578	11.6952	14.779	19.6508
12.1192	12.5111	20.9877	22.8906	12.3601	14.9319	14.3747	15.9356	13.5016	22.0271	13.0422	12.0553	14.3657	19.3223
11.9251	11.6295	21.6266	22.7229	12.8718	15.3285	14.255	15.859	13.4126	21.984	13.0531	11.7567	13.9332	20.1728
11.7256	12.1955	21.5912	22.961	12.5427	15.1666	14.2442	16.1906	13.4551	22.0862	12.8557	12.1065	12.2429	20.4674
12.4189	12.433	22.0382	22.8528	12.1792	14.8913	13.8203	16.4649	13.1032	22.4855	12.7003	11.9569	13.1935	18.9097
12.3279	12.7042	22.6935	23.2005	12.9596	14.9454	13.4072	16.0172	13.0933	18.8894	13.6773	12.0557	12.9699	21.2259
12.5316	11.57	22.2629	24.115	12.786	15.0205	12.0488	15.3674	13.0861	19.4424	13.4803	11.8858	12.5075	21.0151
11.5613	11.5824	21.5481	23.9879	12.5508	15.2344	14.1592	21.8045	13.1528	19.4161	13.5788	11.7396	12.5475	21.4566
11.3637	11.6306	21.7731	24.1946	12.6548	14.9652	14.228	24.1994	13.2828	19.6602	12.4654	12.1685	12.2756	20.9377
11.7794	12.0334	21.7266	24.1625	12.7567	15.3013	13.8498	24.5279	13.184	20.081	12.6448	11.9521	12.3911	21.7986
11.3997	12.2396	21.3717	24.1935	12.9256	14.9892	14.0703	23.5295	13.0761	20.0783	12.8446	12.0048	12.3307	21.827
11.3991	12.246	21.5806	24.6384	12.7499	14.6677	14.2083	23.9858	12.9949	19.6836	12.2766	11.5588	12.3347	21.8188
11.6941	11.6562	22.0946	24.299	12.7545	14.5715	14.4789	25.3126	13.5704	18.7162	12.52	11.6412	13.2487	22.1141
11.9543	11.368	21.7366	24.3338	12.5869	14.2415	14.0919	23.2713	12.9417	24.8518	12.03	11.5852	12.8298	22.0765
12.0388	11.922	22.2475	23.7331	12.6995	14.8366	14.0461	23.5181	12.7639	23.6213	12.3754	11.7848	12.5981	22.4791
11.9474	13.2883	21.8572	24.0295	12.6425	14.9426	13.7135	24.2234	12.9563	23.0406	12.5422	11.5209	12.4627	22.0628
11.1404	12.8937	21.3682	24.0669	13.1165	14.5439	13.4516	17.8746	13.4738	23.1148	12.4478	11.5275	12.705	22.2759
11.2569	12.6458	21.7449	24.4244	12.8848	14.702	13.7043	18.2193	11.7616	23.2843	13.1863	11.8048	12.5655	21.8884
10.8084	13.1542	22.0452	24.4311	13.0092	14.66	13.7182	18.1711	12.2346	23.1851	12.4539	11.8477	11.8451	21.7609
11.3224	12.365	21.4376	24.1432	12.6361	14.7828	14.0771	18.1358	11.7883	23.0088	12.8499	11.5832	12.1147	22.2598
12.6569	12.7715	21.5427	24.0825	12.5138	14.7601	14.3576	17.6881	12.5505	22.2285	13.1692	11.8947	11.392	22.2433
12.6366	13.5636	21.5534	23.4243	12.5063	15.079	14.359	17.5349	11.5738	21.654	13.5184	11.552	11.0361	22.1742
12.1634	13.4116	21.4588	22.9221	12.6714	15.1531	14.8471	17.4831	11.6171	22.1608	13.6471	11.3984	11.2752	20.9218
12.4648	13.7324	21.6577	22.7626	13.1093	14.1435	14.3867	19.2989	11.3671	21.8809	13.6296	11.4221	11.6142	21.5107
12.8441	13.3303	21.8851	22.6376	13.1652	15.0388	13.6099	19.1674	11.8693	21.8155	13.3627	11.3529	13.0363	21.7738
12.2678	13.3563	21.739	22.6601	12.7889	15.2957	12.4633	19.298	11.9397	20.7268	13.3743	11.7754	13.4187	21.8248
12.6761	13.5607	21.5635	22.5895	12.9634	15.5734	13.4588	19.1421	11.1959	20.2858	12.8013	11.858	12.4502	21.8231
12.5362	13.6396	21.9203	22.9784	13.0221	15.8622	13.5037	19.7577	11.5831	21.828	12.1827	11.6769	12.9366	22.5082
12.688	13.1877	21.6265	22.8749	12.7729	15.8672	13.078	19.4405	11.5622	22.181	12.3318	11.9658	12.9621	22.2281
15.3299	13.2978	21.2302	22.6911	12.5858	16.0289	13.1193	20.0551	10.9188	22.7204	13.4119	11.9453	13.1254	21.8729
15.6371	13.5593	21.2124	22.9639	12.5272	16.4887	13.4139	19.3997	10.6869	22.7957	14.0659	11.9226	14.1402	21.3786
15.0658	12.3817	21.1037	22.5841	12.5185	16.0657	13.7806	19.7555	11.7069	22.6777	12.427	12.0232	14.9179	21.8087
14.271	12.7546	21.4787	22.2132	12.4775	15.557	13.48	19.5579	11.3416	22.3962	12.5217	11.6522	15.9333	21.9193
14.8938	12.3154	21.8728	22.2721	12.8672	15.3757	13.7484	19.0244	11.651	21.6531	13.1006	11.8172	15.6996	21.3889
15.2357	12.4511	22.0186	22.7127	13.0633	14.9818	13.5103	19.5141	11.602	23.4136	12.5652	11.8215	15.8055	21.784
15.7812	13.4096	21.7899	23.1474	12.6531	15.7996	13.4959	18.8511	11.4329	23.9746	12.6358	11.6147	14.9189	22.3969
16.0064	12.8897	21.9053	23.4037	13.0895	15.481	13.5248	18.741	11.5355	20.6245	12.2763	11.9977	14.2823	22.7761
15.8091	12.6848	21.7958	23.1784	12.96	15.3774	13.5646	19.1016	11.3757	16.5316	12.2588	11.9282	14.6086	23.065
16.0698	13.2903	22.4738	23.2972	13.1899	15.7649	15.6262	19.1718	11.913	16.3849	13.3058	12.1962	15.0573	22.4101
15.9568	11.443	22.462	23.0402	13.736	16.0234	14.9473	19.0867	12.2026	16.8615	13.2983	11.7736	15.1833	22.5851
14.8343	11.0029	22.2891	22.9589	13.3732	14.5262	14.56	19.4621	12.1567	15.1713	12.4466	11.7771	15.6331	22.4014
13.6466	11.4938	22.586	23.0036	13.2286	14.4448	14.4668	18.7649	12.086	14.8616	12.0721	12.3622	14.9953	22.4866
14.5101	11.4155	22.3216	24.0651	13.636	14.415	14.2593	18.6452	12.557	14.7191	11.9503	12.2534	15.2881	22.1124
14.192	11.25	21.9891	24.1415	13.5362	15.1858	14.1271	18.8972	12.1858	14.9938	11.8306	12.2382	15.3368	22.9202
14.7509	11.1463	21.061	24.2319	13.5782	15.0377	14.8354	18.8462	12.2349	15.4731	10.6581	11.5385	15.9808	21.6663
14.6345	11.4817	22.1776	24.3304	13.0348	14.6879	14.6591	19.9862	12.2041	14.382	14.6966	12.011	15.6217	21.4039
14.5942	11.4497	22.8103	24.0676	13.0596	14.7423	14.1927	19.6382	15.5444	14.8196	14.6059	11.67	15.3765	21.0293
14.4805	11.5376	22.5333	23.618	13.5134	14.4368	14.4226	19.454	14.1129	14.8211	14.3531	11.8338	14.1041	20.9792
14.1796	11.4916	22.745	23.6592	13.1161	14.6	14.7846	19.7504	12.8618	14.8936	14.922	11.5105	14.3562	21.0431
14.155	11.702	21.3014	23.145	13.3154	15.0504	14.9318	19.772	13.2812	14.976	15.5584	11.6595	18.072	21.2633
14.593	11.3062	23.3227	23.4291	13.1854	15.1476	14.9934	19.4175	13.4716	14.628	15.1079	11.6047	18.9804	21.0997
15.982	11.4102	21.7193	23.1499	13.2902	14.6609	14.9469	19.7733	13.2544	14.5313	15.251	11.5624	19.1394	20.6553
15.8181	11.2203	21.7581	23.5646	13.0203	15.0163	14.1484	19.7241	13.4471	14.5277	16.7672	11.5172	11.8922	21.261
15.7967	11.3126	21.9829	23.1847	13.2466	14.8831	14.0535	19.4939	13.1798	14.1553	16.8948	11.4339	12.1761	21.0772
16.1126	11.8021	21.9603	23.0641	12.8183	14.9783	14.1012	20.0178	12.9831	15.0401	16.4663	11.1928	13.2319	20.5006
14.7956	11.918	21.3982	23.2272	12.927	15.2795	15.0584	20.2332	14.0074	17.8292	16.1405	11.3837	14.1578	20.5029
15.0095	11.3038	22.0652	23.3888	13.0192	15.5672	15.4441	20.0089	13.9102	17.8267	12.7359	11.6152	16.1447	21.2056
14.9559	11.3263	21.6397	22.8584	13.2147	15.4371	15.2533	19.8604	14.23	18.1209	13.0132	11.6997	17.9569	21.3153
14.9615	11.4771	21.7622	23.3327	13.4889	14.5413	16.1809	19.808	14.2602	18.2048	12.7547	11.7578	17.4167	21.201
15.0576	11.5902	22.1121	23.5947	13.507	14.8369	15.9617	16.3324	14.2993	18.6108	12.4923	11.5038	17.7989	21.0453
15.1012	11.5899	21.6145	23.2713	12.7889	14.7999	15.495	16.2744	14.2513	17.8053	12.5019	11.4612	17.8824	20.7379
15.067	11.5315	22.0182	23.0533	12.8881	15.0567	15.9313	16.1367	13.6025	18.701	12.8802	11.4277	17.9384	20.1392
15.4722	11.7988	21.8399	22.9922	12.9175	15.0715	16.5137	16.0682	13.32	18.7384	12.8072	11.3193	17.7689	22.4397
15.2766	11.1247	21.7766	22.7366	12.831	15.1538	15.8776	15.9533	13.2195	18.7176	12.465	11.2967	16.8962	22.4609
14.9064	11.1937	21.2653	22.9509	13.2112	14.4026	16.2954	16.2002	13.6935	18.9805	13.0991	11.7433	16.9222	22.1718
14.7037	11.8736	21.6086	22.7313	12.5381	14.3651	16.8133	16.6953	13.8637	18.8113	12.668	11.6123	16.7029	22.754
14.5926	11.4209	21.2807	22.3969	12.9821	15.5954	16.405	16.8378	13.7101	18.7998	12.5866	11.2408	15.4529	22.744
14.678	11.4312	21.4684	22.3962	12.6471	15.8431	16.4733	17.0553	13.5583	18.7321	12.9596	11.5732	15.7702	22.3502
14.3274	11.5213	21.5918	22.2275	12.6905	15.6169	16.2524	16.3712	13.6544	18.8134	13.3924	11.7382	15.9345	22.707
14.5062	11.406	22.2171	22.8198	12.8379	15.5111	16.7935	16.7042	13.9328	18.9564	13.5734	11.7691	18.9416	22.7681
14.8331	11.308	21.4235	22.4927	13.6218	15.5729	17.3119	16.9878	14.0766	19.0009	12.2014	11.8781	18.8274	22.8099
15.9696	11.7882	21.3685	22.5128	12.8243	14.4268	16.8661	16.7063	13.5409	18.5561	13.0826	11.3477	18.7678	23.7311
15.7676	11.4479	21.546	22.595	12.8962	14.4892	16.6147	16.9674	14.3112	18.7221	12.7943	11.3005	18.8687	23.0161
15.7413	11.6092	22.3196	22.1662	13.0838	14.6068	16.1011	16.8343	14.8633	17.8009	12.8794	11.522	18.8746	22.5562
15.4023	11.9017	22.1167	22.6796	12.6802	14.171	16.2512	16.8158	15.0153	19.7105	12.8659	11.2659	20.3779	22.3766
15.7511	11.7415	21.6329	22.177	12.6745	14.1909	15.9402	16.615	14.46	18.7967	13.2015	11.9431	20.4174	22.404
15.7576	11.5623	21.7065	22.0583	12.7822	14.128	16.1015	16.2056	15.2442	18.6498	13.6743	11.7734	13.6067	22.2958
15.512	11.3483	21.9471	21.8361	13.1181	14.2071	16.1446	15.8487	15.2002	18.3144	12.5546	11.6749	13.6939	22.4421
15.2952	11.5248	22.3951	22.0064	12.4084	13.8542	16.0469	16.9148	15.76	18.5517	12.4423	11.8262	13.4484	22.1116
15.5657	11.3433	22.2545	22.3505	13.4814	14.5027	16.0154	16.6413	15.7346	18.2963	13.1707	12.033	14.0203	22.6916
15.7922	11.6875	21.6741	21.8084	13.6969	14.6579	16.4774	17.0608	15.0092	18.2259	12.7884	12.1064	13.6539	22.3919
15.5642	12.0332	21.6162	22.1563	13.3843	15.1225	15.4499	15.8255	15.2721	17.9685	12.3995	12.3875	14.1834	22.0968
15.5177	11.7761	21.7578	22.1115	13.4837	15.6803	15.2168	15.6415	15.5033	18.3852	12.9132	12.1122	13.9377	22.7117
15.6101	11.5659	21.4171	22.1597	14.9225	15.4051	14.9165	15.6935	15.9325	18.1099	12.679	11.9427	12.6497	22.9623
15.6204	11.7904	22.1295	22.2411	14.96	15.239	15.2282	15.7098	15.0443	17.9661	12.6294	12.23	14.1582	22.4885
15.5948	11.7668	21.4589	22.7847	13.6494	15.1225	15.7888	16.5472	15.5612	17.4406	12.2242	12.0793	14.1819	22.7824
15.4624	11.5343	21.8342	22.6713	12.6157	15.3723	16.476	16.755	15.3327	17.1868	11.7329	12.4916	14.3578	22.5407
15.9514	11.7467	21.6935	22.9604	13.0824	15.5955	16.4926	16.7561	15.6416	17.5628	11.9322	12.0913	14.0136	22.4422
15.5869	11.5236	22.0555	23.0764	12.8084	14.9348	16.3974	16.5432	16.1008	17.643	11.8054	12.1065	14.7327	22.6631
15.2936	11.3409	22.2259	23.2795	12.5344	15.1761	15.8244	16.1157	16.4549	18.0968	12.2673	11.8336	14.7558	21.2988
15.2786	11.3528	22.1656	23.2575	12.7983	15.5999	16.6658	15.8082	15.6317	18.5156	12.2153	11.8779	14.4686	21.9761
15.8162	11.2859	21.7368	23.0849	12.6676	15.6757	16.9673	15.6125	15.9187	18.6043	12.7922	11.8594	14.7001	21.5991
15.6937	13.1597	21.6413	22.9741	14.2732	15.2797	16.983	16.0343	15.9307	18.0439	13.0409	11.9924	14.2569	21.1496
15.4697	13.0206	22.0476	23.4057	14.772	15.5278	16.12	15.1903	16.5092	18.8176	12.3893	11.7571	19.6666	21.4956
15.4403	12.7868	22.171	22.6542	14.9304	15.9856	15.8411	15.7147	16.0732	18.7825	12.4213	11.9276	15.9402	21.3808
15.8057	13.285	22.7355	22.6728	18.3986	16.1421	15.9132	15.4654	15.1902	18.8811	12.197	12.1124	15.8633	21.4232
15.4661	12.6619	10.9109	23.2541	19.2088	16.6158	15.7446	15.6007	14.8704	18.6951	12.3157	12.323	15.4838	21.0454
15.3153	12.848	11.1836	22.9407	16.6566	16.3618	15.6823	16.0559	16.3042	18.7334	12.7157	12.5513	15.9606	21.1329
15.7803	12.8457	10.8534	22.4688	16.7275	16.1983	13.7405	15.3937	15.4505	16.5559	12.1355	12.3939	16.3005	21.0815
15.7119	12.8154	10.9348	22.4972	16.9765	16.0692	13.855	15.6068	15.6868	16.6912	12.1244	11.3582	16.2421	20.9043
15.7016	13.0956	11.5805	22.5996	16.7895	15.8558	13.4462	15.0061	16.0095	15.9505	11.6812	11.5885	16.6928	21.1699
16.368	13.0509	12.2527	22.3594	17.6928	15.4204	13.733	15.4532	15.6603	15.9761	12.027	11.5166	17.4851	21.4127
15.5176	13.2147	12.0216	22.6621	15.1378	15.6954	13.5963	15.0558	16.213	16.0663	11.5379	11.6959	18.623	21.3868
15.6484	12.8173	11.5114	22.191	15.315	15.9432	13.7563	15.7266	15.497	16.2538	11.3695	11.8268	18.767	21.7619
15.352	12.5928	11.5726	23.4778	14.4677	15.86	13.6291	15.7691	15.5799	16.0893	12.4794	11.7761	18.6478	21.4188
15.0055	12.9183	11.5257	22.9297	14.6556	15.38	13.8069	15.5904	15.5641	18.9255	12.3652	11.6395	19.6137	20.64
15.3794	12.6243	11.4573	22.688	14.0245	14.9526	13.5367	15.6343	15.7564	19.4926	12.2188	11.6488	19.9436	21.2538
15.2417	12.5483	11.582	22.8352	14.7719	15.6943	13.7462	15.6221	15.4215	19.1453	12.5483	12.1318	18.3177	21.7121
15.3105	12.6954	11.23	23.345	14.6473	15.4467	12.7356	15.0997	15.0551	19.4118	12.5053	12.1789	18.633	22.0678
14.696	12.819	12.1741	23.9999	15.4697	15.544	12.9656	15.3356	15.2311	19.1349	12.6034	12.0356	17.0245	22.1876
14.547	12.8525	11.6881	23.2091	15.4053	15.5414	13.0748	15.0449	14.9928	19.0375	11.6898	11.741	17.0495	22.1872
14.9045	13.0363	11.8889	23.5152	15.3063	15.3956	12.9008	15.2182	14.8871	19.0561	12.0097	11.9753	17.1548	21.9814
14.5737	13.1185	11.9044	23.6299	15.369	15.8249	12.9705	15.2949	14.9347	18.5642	11.6491	11.4208	17.6304	21.932
14.9539	12.7554	11.7247	24.321	15.2658	15.1126	12.8801	15.097	14.903	18.4874	11.8882	11.8323	17.5183	21.7616
15.0781	12.6926	12.0371	24.074	15.2113	15.6226	13.217	15.1507	14.8004	18.0965	11.9901	11.772	18.4704	22.366
15.0621	13.1961	11.5303	23.8186	15.9832	15.4371	13.3276	14.9422	14.8731	18.3538	11.8607	11.6467	18.4911	21.9335
14.9362	13.3039	11.482	23.5163	16.2486	14.2822	12.9518	15.2754	14.7939	18.0118	11.6449	11.4862	18.0659	13.195
14.7651	13.2673	11.2785	22.8709	15.8389	14.2089	13.1291	15.9601	14.8928	17.9216	11.1053	11.7621	18.3998	13.3337
14.835	13.4035	11.6299	23.3023	12.6433	14.039	12.9236	15.7055	14.8245	18.1125	11.0451	11.8285	17.8162	12.9717
15.0376	13.5113	11.2789	23.4321	12.4244	14.6704	13.1159	15.9043	14.7945	17.9058	10.8628	11.1596	17.9846	13.7733
14.4861	13.3402	11.6351	24.2145	13.0006	14.8313	12.7882	15.2546	14.8139	18.0523	10.8864	11.4923	17.93	13.6921
15.2356	13.2167	11.3922	24.0368	12.6549	14.2211	12.8451	15.5771	15.1491	17.3559	11.5304	11.4991	17.9936	13.5095
14.5635	11.5001	11.5617	24.1696	13.3472	14.9537	13.2062	15.6758	15.4087	17.2897	12.0304	11.8492	18.5482	13.3699
14.6132	11.5477	11.3485	24.5171	13.4077	14.6352	12.8685	15.3885	15.0656	17.4335	11.8211	11.3567	19.0778	13.5818
15.233	11.2127	12.0761	24.1142	13.2725	14.596	12.7484	15.4288	15.3083	17.4941	12.1867	11.4521	18.837	13.7377
15.0941	11.6703	12.056	24.2982	13.6816	14.6256	12.5311	15.438	15.2363	17.5652	12.5607	11.5485	17.6197	13.7103
14.9541	11.6116	11.0374	24.2041	13.107	14.8584	12.9446	15.8482	15.731	17.1631	11.3178	11.4065	17.2434	13.5496
15.0363	11.7297	11.2999	24.8633	13.4114	14.9061	12.6442	15.5966	14.975	17.1767	11.007	11.6476	17.4845	13.7773
14.8333	11.6372	11.0244	24.2786	13.1835	14.6817	13.2304	15.7464	16.5519	16.7891	10.9701	11.7211	17.8896	13.4402
14.9663	11.6924	11.4386	23.8699	16.879	14.0327	13.2265	15.4113	15.7476	16.387	10.8251	11.5353	17.9219	13.6686
14.9884	11.57	11.3086	23.6436	14.6103	13.6012	13.1537	15.65	15.7707	16.0949	10.8393	11.6045	17.8669	13.4581
15.5581	11.4244	10.2406	22.9877	26.8501	12.8646	13.0863	17.0248	15.2216	17.3421	11.3918	11.3717	17.9944	13.8027
15.6254	11.6684	10.6188	22.4341	26.1377	13.3896	12.7923	17.578	14.9695	17.7914	10.8066	11.1126	17.2713	13.4686
15.5079	11.9724	10.5374	22.286	24.9677	13.7574	13.2704	17.3372	14.7713	18.1442	11.0793	11.2916	17.434	13.7286
15.0971	11.7731	10.3958	21.5934	14.6658	13.1708	12.9371	17.567	15.3486	18.621	11.6021	11.7824	16.8055	13.5034
15.2613	12.0208	10.1589	23.1401	14.2687	13.5932	12.8921	16.83	14.9835	18.8412	10.8788	11.5274	17.3042	13.7097
14.8002	12.5923	10.8251	23.175	14.2997	14.2826	12.5829	16.7668	14.5589	18.8967	10.8632	11.6727	17.2326	13.2514
14.5931	11.8658	10.3518	23.621	14.2331	14.2586	12.5573	17.2368	14.9874	18.4971	11.2672	11.6999	17.073	13.4805
14.8746	12.0878	10.5349	24.2233	14.193	13.9133	12.3013	17.2827	14.9642	17.7266	10.9323	11.5309	17.0235	13.2904
14.8214	12.3673	10.8625	24.4065	14.479	14.3227	12.6558	17.2829	15.298	17.887	10.9403	11.6687	17.1852	13.5313
14.3212	11.9704	13.3781	24.5247	14.7092	14.1754	12.4769	17.0579	15.058	18.2625	11.0323	11.598	17.2918	13.7315
15.0236	12.1676	13.7116	24.2383	14.2002	13.9042	11.9231	17.0924	15.0555	18.532	11.1372	11.4433	17.1352	13.1588
14.9982	12.0722	13.0663	24.4284	14.2012	14.3941	11.5338	16.8531	14.7672	16.7758	11.2608	11.6819	17.2065	13.3625
15.2698	11.9241	12.7947	24.0954	14.3762	14.1539	11.6024	16.6183	15.2376	16.4333	11.5059	11.5189	16.3405	13.7289
15.719	12.0676	13.1747	23.9026	14.1199	14.124	11.755	16.5747	15.4747	16.837	10.8823	11.5136	16.953	13.5826
15.1898	11.9347	13.1038	24.2153	14.5379	14.1281	11.7793	23.7865	15.3104	20.2641	11.0607	11.4335	17.2336	13.3556
14.949	12.2028	12.7965	23.6032	14.7973	14.4956	11.7482	25.4209	15.2102	19.1158	11.4217	11.6924	17.4264	13.7001
16.7201	12.4898	12.948	23.6224	14.836	14.0085	11.7576	25.2491	14.9803	19.9684	11.3869	11.9648	17.5004	13.5909
16.5242	12.1777	13.0893	23.9491	15.0833	13.6601	11.7096	26.1146	15.196	19.6882	10.9282	11.8037	16.8444	13.5496
16.4878	12.6666	14.1054	24.1218	15.2813	13.7306	11.875	22.7587	15.4686	19.8381	11.2053	11.8643	16.7024	13.6202
15.1981	12.3107	14.427	24.1148	14.7951	13.3805	12.3512	22.7935	15.3177	19.2372	11.2441	11.5848	17.3657	13.4022
15.1954	11.769	14.5919	22.8359	15.3472	13.6273	12.4111	23.4902	15.5044	18.9	11.3962	11.6982	17.6864	13.3595
14.7543	11.9065	13.4896	23.1447	14.9175	13.8837	12.2885	21.9857	18.0908	19.3817	11.5122	11.7025	17.8141	13.219
14.712	11.7758	13.664	23.1427	15.0936	13.4903	12.2989	18.3267	18.3154	19.7655	11.5241	11.7767	17.4301	13.5182
15.3311	11.7139	13.5659	23.3171	14.9056	13.9156	12.9254	18.986	18.2178	18.5408	10.9537	11.4348	17.2934	13.661
15.1664	11.7418	14.3523	23.6518	15.5212	14.0787	12.9513	19.0797	19.4705	18.9409	11.3678	11.7982	17.4996	13.4914
14.9164	12.0701	15.4126	23.6037	15.3232	13.6894	12.8771	18.098	19.1539	18.8394	11.2944	12.0374	17.8031	13.1836
14.9142	12.1634	14.0987	24.0527	15.3177	13.7113	12.93	17.7142	19.0251	19.1474	11.3699	11.5724	17.2189	13.251
15.3644	12.1258	11.1752	23.3707	15.1992	13.7298	11.964	18.2608	19.83	19.2041	11.1805	11.7234	17.0435	13.8317
14.9335	12.1146	11.3813	23.8254	15.5717	12.7244	12.4035	17.6143	19.3421	19.8477	11.5272	11.7268	16.9393	13.798
15.012	12.2728	11.3313	23.6872	15.1641	12.6482	12.1563	17.1961	19.0606	18.6691	11.1628	12.2855	16.9194	13.1639
14.9147	11.9335	11.3911	23.6053	15.3438	12.764	12.3538	17.3894	18.8679	18.7487	11.3957	12.0687	17.8245	13.7188
15.4161	11.9991	11.3567	23.5991	15.3516	12.8344	12.3576	17.17	18.6647	18.5588	11.2767	12.2245	18.0187	13.4998
15.0509	11.9665	12.0185	23.9509	14.7016	12.757	12.4471	17.5753	18.659	19.1123	12.2658	11.6945	17.7589	13.2608
15.0657	11.8461	11.6267	22.8797	14.9035	12.5242	12.324	16.9159	19.0599	19.4867	12.3335	12.0764	17.9136	13.1585
15.5156	12.7238	12.0005	22.4064	14.673	12.7615	12.1021	17.1701	18.4691	19.0675	12.0448	11.8817	18.0595	13.3028
14.7508	11.8698	11.5145	22.7389	14.8856	13.3935	12.4269	17.468	17.0977	19.6434	11.5369	12.0635	17.5702	13.0639
14.6568	12.0237	11.514	22.6159	15.1548	12.9946	12.6583	17.2941	17.5354	18.5754	11.3883	11.3949	17.0857	12.9514
15.2628	12.0901	11.3316	23.7475	15.2868	12.7963	12.4673	17.9378	17.5131	19.2717	11.327	11.8255	17.2412	13.0771
15.9164	12.0443	11.0159	23.8773	15.0705	13.5877	12.1035	18.0502	17.4157	19.726	12.5687	11.8896	16.9718	13.5526
15.1868	12.0455	12.0908	23.1415	15.0063	13.319	12.0349	18.2577	17.3839	19.403	12.2497	11.6133	16.797	13.5595
15.4215	11.6001	12.1411	23.4801	14.8896	13.3955	12.5402	18.1589	18.5201	18.9349	12.2036	11.7482	16.5163	13.2935
16.0493	11.4165	11.7569	23.0793	14.6977	13.158	12.0477	17.6101	17.8803	19.19	12.2601	11.9704	16.1537	13.2039
15.9394	11.7507	12.0505	23.021	14.8197	13.1916	11.8125	17.3725	19.0083	19.1877	12.225	12.1446	16.1538	13.1693
15.7023	12.1815	11.8217	23.3853	15.1675	12.899	11.8574	17.3103	19.17	18.9965	12.2023	11.6935	15.6762	13.3374
15.9235	11.913	12.1298	22.9875	15.5162	12.7312	11.8026	17.6962	18.0027	18.998	12.564	11.901	16.4918	13.3517
15.6015	11.8728	11.8266	23.7305	16.2284	13.0972	11.8288	17.8006	18.2037	18.6462	12.6902	11.9069	16.4386	13.1761
16.1647	12.2178	11.5213	23.0512	15.1757	13.6393	11.7447	17.4646	17.0729	19.1044	12.4656	11.6407	16.3083	13.3964
15.2364	11.7624	11.5452	22.596	15.718	13.5896	11.8137	17.6988	17.4096	18.5061	12.095	12.2371	16.8874	13.2014
15.322	12.047	11.1431	22.7209	15.3023	13.8487	11.9926	17.243	17.279	18.8855	12.1169	12.2703	16.8374	13.3006
15.5941	11.919	11.2477	22.7629	15.2719	14.1195	12.0763	17.3877	17.1938	18.5904	12.3738	11.8807	14.2642	13.9473
15.2319	11.8238	11.4127	23.4605	15.2941	13.9818	13.3012	17.631	16.9977	18.5476	12.1414	11.9345	14.5168	13.9179
15.2066	11.5249	11.8888	22.8707	15.095	14.2805	12.9851	16.9434	17.311	19.2048	12.4141	12.0552	14.9286	32.7415
15.2301	11.5136	11.7391	22.4025	15.1299	14.1327	12.4795	17.2025	17.3724	18.8802	11.9919	11.8686	14.5886	30.9811
16.4029	11.3217	11.6053	22.5002	14.4623	13.8863	11.9253	16.7876	17.8929	18.7813	11.8234	11.9354	15.0477	30.5682
16.5345	11.5394	11.9489	22.8196	15.1116	14.9645	12.2729	17.0376	17.8465	18.7023	12.1189	12.2107	14.6002	29.4226
16.1675	11.057	11.5893	22.6493	15.0213	14.3261	11.9779	16.9183	17.7433	19.1423	12.3136	12.4644	14.5508	29.4439
16.7006	11.4388	12.0087	23.0977	15.2185	14.5642	12.1006	16.9294	17.5787	19.1644	11.9313	12.0922	14.4952	28.5757
16.7904	11.4953	11.4808	23.0168	15.159	14.3479	12.2439	17.7937	18.0981	18.6509	11.9128	12.3439	14.8611	20.4898
17.8689	11.6369	11.7624	23.4896	15.6988	13.987	12.7735	18.0943	17.2132	19.114	12.0739	11.7705	14.9075	20.8576
17.7423	11.3836	11.8868	23.9832	15.3695	13.7316	12.906	17.8555	17.4571	19.1305	11.9143	11.6957	14.7809	21.3877
17.5543	11.6382	11.8441	23.4988	15.4796	14.0409	12.6136	18.2612	18.9753	19.1602	11.7915	11.5352	14.7886	21.1881
17.2434	11.5179	11.9265	23.557	15.3465	13.5824	12.6982	18.3304	19.3404	16.249	12.1942	11.7801	16.1121	20.9258
17.4749	11.5021	12.15	22.8828	15.9717	14.5714	12.5438	18.1901	19.536	17.5829	12.7508	12.0373	16.5724	21.1343
17.7491	11.4524	11.8411	23.4261	15.313	14.0953	12.2134	18.4227	19.5083	16.7498	11.7886	11.954	16.4333	21.4726
17.4275	11.9593	12.0298	23.6769	15.6502	14.6644	13.1171	17.6691	18.9413	16.9416	11.9735	11.7375	15.2337	22.1103
16.5067	11.8306	12.0128	23.5867	15.6174	14.3322	13.3947	18.1225	19.1972	17.6921	12.0356	11.421	15.5359	22.038
16.4152	11.6462	12.1236	24.0562	15.9009	14.1368	12.4929	17.5742	19.2128	17.0526	12.1326	11.9263	15.6958	21.7298
16.6583	11.9288	12.0778	23.9523	16.1279	14.6105	12.2697	17.6903	19.174	17.51	12.2764	11.2826	14.9258	21.5848
16.4862	11.8185	12.1374	23.8271	16.4342	14.1359	13.1916	17.792	18.7818	17.3563	12.3495	11.7275	15.5811	21.2714
16.0747	11.7818	12.0462	23.6452	15.8102	14.0385	13.6087	17.4169	18.5811	18.6001	12.4026	11.2494	15.9683	21.1757
16.6305	11.5531	12.1984	23.1902	16.0119	14.0056	13.1884	17.0021	18.6044	18.3597	12.2161	11.6544	15.3551	20.911
12.1091	11.9201	12.0129	24.0459	16.0983	14.5239	13.5844	17.0526	18.4021	18.0284	12.1245	11.4253	15.5778	20.5865
12.4732	12.0705	11.8819	23.6392	15.9101	14.3888	13.459	17.0609	18.4575	18.734	11.9764	11.7487	15.942	20.9013
11.9195	12.1303	12.1214	23.729	13.7148	13.9126	12.0513	17.2212	18.0936	18.7907	12.301	11.5897	15.775	20.6632
12.3662	12.0237	11.1035	23.8434	13.7836	14.0025	12.0783	16.5182	18.5763	18.6844	12.2099	12.3813	15.8162	21.3938
11.9378	11.8697	11.271	23.936	14.0095	14.0958	12.2621	17.1732	17.7801	18.3422	12.0345	12.4165	15.4924	21.569
12.0002	11.5026	11.4845	23.6754	13.7584	13.7534	12.0922	16.558	17.6948	18.0158	11.7858	12.2769	15.3865	22.1577
12.233	11.502	11.771	23.9	13.4074	14.1217	12.2744	17.4257	18.0556	17.78	12.3513	12.4289	15.5302	21.9666
13.0939	11.4243	11.4223	23.9582	12.826	14.0437	11.1815	17.2478	17.9961	19.7924	12.0529	12.0406	15.6009	22.1527
12.6862	11.5318	11.686	24.2155	12.4526	13.9486	11.5018	17.2351	17.8336	19.6869	12.5693	12.0175	15.6218	22.0856
12.6725	11.451	11.7317	24.213	12.5994	13.2269	11.7868	16.7319	17.7926	20.2153	12.1101	11.7124	15.6362	21.7349
12.6749	11.4714	12.1024	24.5402	12.2566	13.0974	11.5148	17.1029	18.2977	20.2487	12.0562	11.7937	15.5801	21.2125
12.6599	11.4245	11.8496	24.9018	13.37	13.1033	11.6485	16.9123	17.7525	20.5155	12.1365	12.1334	15.9338	21.6371
12.882	11.6345	11.9105	24.4286	13.6434	13.7174	11.8627	16.9113	17.9411	20.1029	12.1642	11.8787	14.7706	21.6071
12.9275	11.4395	11.0424	24.4193	12.8354	12.9875	12.0848	16.9573	18.0299	20.0149	12.3277	11.8997	15.6327	21.6219
12.3676	11.3585	11.5317	25.0177	13.011	13.3637	11.9915	16.996	12.6224	19.9626	12.1455	11.9376	14.1542	20.7898
13.9654	11.4764	11.4601	23.566	13.5611	13.1724	12.1659	16.5592	13.0055	19.511	11.8166	11.8424	14.4275	21.4668
13.3919	12.1228	11.3444	11.9078	13.1975	13.4468	12.0413	16.726	13.6669	19.8562	11.6906	11.8284	14.1973	21.6739
13.0468	11.5816	11.8065	12.0583	13.4764	13.8613	12.0864	16.6409	13.1608	19.9683	11.9602	11.6636	14.2652	21.5652
14.4037	11.494	11.1748	11.7074	13.6128	14.1115	11.7678	16.5309	12.9706	19.9157	12.2848	11.7242	14.8075	21.3559
14.8477	11.3725	11.2137	12.0451	12.5495	14.4835	11.7578	16.8376	13.4805	19.6695	12.7054	11.3601	14.8384	21.7926
14.9004	11.4392	11.6874	11.8279	12.6853	14.3356	12.0095	16.8235	13.4997	19.913	12.5176	11.6206	12.4344	21.3457
15.2434	11.6252	11.4506	23.0799	12.6828	13.8083	11.7532	16.948	13.4562	19.5556	12.6844	11.4579	11.582	21.3361
12.8647	11.5679	11.5346	23.5315	13.0804	13.9709	12.652	17.1505	13.3345	19.3784	13.2092	11.6433	12.9921	21.8028
12.9414	11.4214	11.7054	23.3858	12.7696	13.5487	12.3176	16.8035	12.2721	19.5605	13.1674	14.1272	12.0693	21.5301
13.1116	11.1855	11.5868	23.0918	13.5188	13.5714	11.3686	17.3073	12.0276	19.8325	12.8486	12.81	12.8773	21.6101
12.8923	11.5441	11.6374	23.5842	13.6587	14.0958	11.7017	16.9893	11.6058	19.9417	13.2461	12.6064	13.6706	21.3256
12.8387	11.1594	11.7135	23.836	13.4694	14.4523	12.3293	16.9028	11.9506	19.3828	13.433	12.2566	12.3639	20.4057
13.5129	11.4618	11.4991	23.6449	13.4378	14.279	12.4989	17.3036	12.3787	19.7729	13.7858	11.7699	12.0055	20.3402
13.3676	11.3492	11.5481	23.9184	13.1307	14.0395	11.6516	16.7666	12.542	19.7457	13.6941	11.9124	12.2481	20.5944
12.6633	11.2924	11.8859	23.7386	13.1001	14.4589	11.8754	16.637	12.4582	19.5387	13.6349	11.8604	12.578	20.8852
12.7997	11.5889	11.7876	23.7241	13.5845	14.2643	11.0383	16.7547	12.2892	20.0834	13.8906	12.1405	12.778	20.6903
12.7949	11.4705	11.9993	22.9841	13.7408	14.7846	11.1049	16.8586	12.2026	19.9423	13.8617	11.9223	12.6151	20.6751
12.6226	11.0965	10.5134	23.437	13.2628	14.2677	11.0224	16.7495	12.7983	20.0782	13.8557	11.7002	12.6641	21.0514
12.8129	10.6874	10.9013	23.3617	12.5722	13.8799	11.0047	17.0568	12.2803	20.0204	13.1488	11.8778	12.5781	20.6857
12.9433	10.6432	11.1617	24.1025	12.6797	14.2042	11.1409	16.8634	12.4367	20.2529	13.2154	11.9698	12.5596	21.6376
13.0252	10.6764	11.6405	24.2637	12.4533	13.7554	11.0406	17.1082	12.1078	20.0364	12.8293	12.1139	12.4618	21.9475
12.6996	11.1251	11.3544	23.8655	11.9705	14.0771	11.0608	17.6845	12.7485	20.6446	13.4477	11.9508	12.3389	22.0321
12.5188	11.1885	10.7774	23.306	12.2156	14.1774	11.0358	17.2047	12.5801	20.1889	13.7766	11.8945	12.2907	21.5067
12.576	11.093	10.3672	23.1062	11.9283	14.2315	11.0192	17.2669	12.6254	20.1321	13.2076	11.8783	12.7706	21.3241
12.8479	11.5002	11.3651	22.7273	12.2852	13.7753	11.1907	17.61	13.1745	20.5791	13.6831	13.1806	13.5036	20.9109
12.5731	10.9029	11.4764	23.3914	12.3146	13.5161	11.4422	17.1272	12.6971	20.2379	13.5034	15.0934	14.1603	20.4375
12.8689	11.113	11.2792	22.9644	11.8724	13.4571	11.4109	16.6417	13.2096	20.0415	13.2751	15.15	13.1299	20.5907
12.7907	10.9258	11.0426	23.2998	11.9692	13.386	11.1513	16.8424	13.0883	19.5912	13.6561	15.6204	13.6444	20.5174
12.8797	10.7007	11.1797	22.7666	11.8849	13.3141	11.1439	16.8738	13.172	19.8246	13.3811	15.4189	13.6811	20.8106
12.9834	11.18	11.2551	23.0915	11.8751	13.8241	14.7106	16.8896	12.6158	20.3704	13.2941	15.4004	13.595	21.2257
12.7797	11.2206	11.5574	22.8219	11.956	13.7978	15.9748	16.8902	12.7358	19.94	13.4749	15.115	13.5076	20.8831
12.6881	11.1375	11.0831	23.1913	11.9408	13.208	16.7166	17.1166	12.6678	20.0443	13.5697	14.7664	13.2271	20.8927
12.8822	11.227	11.0953	22.7772	12.0272	12.7316	15.4618	16.9682	13.1137	19.6378	13.7107	15.4817	13.4191	20.8869
12.9005	10.904	11.0968	23.3353	11.3435	12.7544	15.9706	17.0183	12.4759	20.2711	13.9963	15.0174	12.988	20.7127
12.7085	10.7155	11.4723	23.8573	11.5911	12.6126	14.2428	17.0332	12.6023	20.2364	13.5695	14.7465	13.0846	20.3094
12.5756	11.0831	11.7972	23.789	11.5145	12.8184	14.3816	16.5536	12.1394	20.3807	13.188	13.2088	13.142	20.5057
11.6773	11.2325	11.6235	24.2094	11.7006	13.5548	14.3077	17.4088	11.9967	19.8257	14.3181	12.9048	13.3963	20.4346
11.6709	11.077	12.3827	24.0573	13.2193	13.9149	14.4428	15.8647	12.2263	20.1393	14.1331	12.9227	12.9379	20.9919
11.3392	11.4821	12.1193	24.5073	12.1986	13.474	13.9069	15.818	12.9153	20.0515	13.734	12.5585	12.934	20.1702
11.5873	11.2313	11.8678	24.0695	11.7758	13.5786	14.1475	15.8391	12.2661	19.6313	13.8852	12.6532	12.9209	20.4616
11.3985	10.9346	11.451	23.6487	11.8254	13.6725	14.5486	15.869	12.3009	19.1964	13.7285	12.1377	12.7073	20.5894
11.5428	10.8331	12.0161	24.1072	11.8957	14.0832	14.6306	15.819	12.1579	19.5198	13.8732	11.847	12.7245	20.351
11.418	10.7416	11.8738	24.1109	11.7089	13.7456	15.2135	15.6273	12.1914	19.889	13.9201	12.2505	13.7333	20.3825
11.45	10.961	11.9121	24.0411	12.4977	13.75	14.9095	15.2543	12.0046	19.8204	13.8221	12.2374	16.6355	20.6348
11.657	10.8275	11.9316	23.4863	12.541	13.9953	14.8045	15.3367	11.4931	20.0719	12.9111	12.1961	16.7729	20.7605
11.3162	11.3071	11.889	23.2913	12.6941	13.9843	14.9253	15.3564	12.0181	19.6643	12.6174	12.5589	16.1221	20.8913
11.9735	11.3107	11.5537	23.6433	12.4759	13.6651	15.0526	15.2854	12.1117	19.3713	14.0036	12.1153	16.0251	20.239
11.8492	11.4969	11.4909	23.5657	12.3332	13.8211	14.9268	15.6207	11.7141	19.3955	14.0021	12.1961	16.0371	20.3424
11.6453	11.1705	11.7001	23.6226	12.4151	13.488	14.9377	15.8039	11.4143	20.0665	13.969	12.3419	16.7202	20.5594
12.0632	10.9676	11.2778	23.4888	13.1924	13.7854	14.9435	15.9252	12.1979	19.8143	14.1015	11.8996	16.7363	20.5026
11.6183	11.4573	11.8724	23.9115	13.7275	13.4167	15.0056	15.5815	12.2457	18.9928	14.1736	12.4995	15.9004	20.9544
11.5508	11.1474	11.5512	23.5473	13.1044	13.6517	15.0323	15.6468	11.8498	19.0818	13.8154	12.0786	16.1239	20.5029
11.6322	11.3487	11.5574	24.0066	13.6103	14.0265	14.8671	15.4663	12.0403	19.0809	13.7832	11.9023	16.6011	20.7966
11.2885	11.2746	11.2494	23.8564	12.9931	14.099	14.5098	15.5972	13.5114	19.3859	13.5843	11.7645	15.7224	20.6732
11.7461	10.9819	11.4553	24.1107	12.4843	14.1714	14.5223	15.8856	13.8551	19.0575	13.0517	12.4766	15.8372	21.1611
12.6824	10.85	11.2477	23.8233	12.6934	14.4325	14.0874	15.721	13.5386	18.154	13.0726	12.3834	15.8127	21.0944
12.6161	10.8907	11.5752	24.0149	12.294	14.3752	14.3855	15.29	13.8074	18.4772	13.3315	11.9523	14.9555	21.4581
12.2675	10.7723	11.6916	23.6505	13.4511	13.7658	14.0056	15.9474	14.5285	18.6506	13.8874	12.229	15.168	21.5601
12.3838	10.9949	11.5279	23.4631	13.5277	14.1847	14.3242	16.1323	15.281	19.5005	13.7893	12.6555	15.3188	21.1485
12.164	10.9604	11.7044	23.4501	13.1431	13.3167	13.9581	15.9066	14.6864	18.8707	13.4144	13.3501	15.5424	20.8035
12.4431	11.306	11.769	23.923	13.2491	13.2041	14.5213	15.5099	14.7675	18.7009	13.3652	12.8519	15.2857	20.9868
12.5337	11.3235	11.6749	24.1483	12.568	13.9408	14.0083	15.3114	14.369	18.6968	12.5905	13.1612	15.8543	20.6675
12.0895	11.8245	11.8279	24.4634	12.166	13.3625	13.9518	15.091	14.239	18.6207	13.1908	14.8895	15.5607	20.7434
12.0835	11.613	11.7563	24.081	11.5541	13.6151	14.1312	15.2297	14.5025	18.7939	13.0616	13.5776	15.855	20.4164
12.1918	11.7562	11.6361	24.3222	12.0483	14.1716	14.0734	14.705	14.7222	18.375	13.5047	13.3176	15.9514	21.114
12.6596	11.4911	11.8466	23.6511	12.8045	14.2938	14.1061	14.6	13.4341	18.429	13.3989	14.3938	16.0214	19.8521
12.5497	11.467	11.9862	23.9343	12.925	13.9943	14.4325	14.6268	12.8329	18.0885	13.0512	14.3953	15.7456	19.9227
12.1641	11.4582	11.6031	23.7934	13.6937	14.0505	14.255	14.6439	12.9784	18.1188	13.0696	14.4574	15.7277	20.3752
12.2014	13.4727	11.5681	23.645	13.2224	14.2779	14.6353	14.482	12.6879	18.3436	13.8326	13.9354	15.9845	20.4457
11.8509	12.8586	11.5809	23.385	13.1232	14.0228	14.3355	14.7477	12.449	18.2812	14.1377	14.0254	15.2693	20.3125
11.9471	12.7535	11.4875	23.7476	13.0094	14.1682	14.7143	14.609	12.698	17.9351	14.0821	15.4009	15.874	20.3948
12.0608	13.0192	11.5346	23.5651	12.6243	14.0429	14.3904	15.0689	12.8554	18.4004	14.1191	14.6936	15.9204	21.0926
12.091	13.1619	11.5072	23.7406	18.3513	13.4058	15	14.968	12.827	17.6262	13.7726	14.6269	16.1024	20.5612
12.3013	13.3443	11.6721	23.868	18.813	13.5273	14.7447	23.4425	13.1454	18.8787	13.4768	14.9306	16.1809	20.9545
11.9419	13.5019	11.732	23.41	19.3319	13.7159	14.9645	23.511	12.9355	18.6801	13.8031	12.2714	15.5751	20.8494
11.9466	13.1571	11.6668	23.7203	18.3215	13.5633	14.525	22.9373	12.7112	18.8874	13.3153	12.4784	15.5886	20.8936
11.6314	13.5367	11.6799	23.7813	17.1167	14.2521	14.8512	23.4054	12.7596	18.8058	13.2145	12.1619	15.6117	21.1243
11.7091	14.4108	11.4315	23.7661	17.814	14.104	14.8512	23.4102	12.4993	18.5999	13.317	12.1842	14.8845	20.6106
11.9611	13.7957	11.446	23.4358	14.8757	13.6454	14.7628	23.9159	14.3472	19.0185	11.4507	12.5867	15.064	21.5111
11.9282	14.428	11.7101	23.5238	14.5644	13.7488	14.4835	24.8086	14.0924	18.4728	11.2508	12.5509	15.3422	21.5764
11.7807	13.0081	12.0707	23.3945	14.3763	13.2775	14.6339	24.7053	14.5857	18.6149	11.504	12.2663	15.4844	21.4418
11.7007	11.9636	11.965	22.8785	14.7571	14.3331	14.616	24.7128	14.6351	18.713	11.0442	12.3408	15.3326	21.6226
11.651	12.4492	12.1121	22.6995	14.5025	14.2434	14.499	17.5472	13.6744	18.2455	10.9917	11.8613	14.9516	21.2994
11.8573	12.071	11.9522	23.0336	14.0168	14.1543	14.1216	17.4434	13.4956	18.44	11.0985	11.6072	15.1924	20.4324
11.6977	11.9093	12.0309	22.7449	13.9505	14.145	14.4577	17.6064	12.9633	18.7213	11.5036	11.8237	15.3333	20.3827
11.7777	12.6844	11.7727	23.1498	15.7711	14.2132	14.6805	16.743	12.4634	17.7022	11.2874	11.921	15.7772	20.4404
11.6654	12.9577	11.6798	23.7377	16.1803	13.8778	14.5042	16.7627	12.7872	18.0923	11.8951	11.9645	15.9035	20.0503
12.0336	12.6464	11.8843	24	16.1308	13.8133	14.6002	16.4626	12.7956	19.5013	11.3664	12.0424	16.0235	20.4767
12.7693	12.799	11.7641	24.2141	15.4164	14.1046	14.7594	16.5283	12.6734	19.8309	11.2178	12.042	16.0321	20.1917
12.4926	12.4606	11.7188	23.8412	17.6425	14.5152	14.1636	16.6637	12.6964	19.5189	11.8276	12.3841	16.05	20.6799
13.3622	12.4616	11.6895	23.8082	17.1813	14.2995	14.7192	16.7841	12.6145	18.9432	11.5124	11.8893	16.0767	20.5818
13.0398	11.9899	11.2716	23.7323	17.3205	14.2865	15.1879	17.4184	12.41	18.5123	11.5562	11.8471	15.9015	20.5732
13.5299	12.0889	11.3867	24.0706	17.8234	13.9103	15.5936	17.0303	12.5209	18.6884	12.1254	11.9714	15.7819	20.0275
13.5943	12.2902	11.3276	23.6281	16.5826	13.9807	15.3224	17.2711	12.5763	18.9316	11.8378	12.0915	15.6718	20.5701
13.6067	12.5126	11.2207	23.5219	16.7813	13.8881	14.4835	17.494	13.4285	19.2466	11.675	12.0274	14.2812	20.9778
13.6479	12.3706	11.2957	23.8836	17.139	14.1035	14.8026	17.1046	13.2021	18.8176	11.2524	11.5363	13.5189	20.7368
13.3663	12.4327	11.4301	23.9154	16.6314	14.1028	14.6059	17.0164	12.9579	18.8741	11.5907	11.5555	12.7394	19.8894
13.7841	12.7	11.9327	24.1181	16.6754	13.6747	14.1113	17.181	12.9423	19.2234	11.4833	11.9321	12.5198	20.5994
13.8277	12.7189	11.7285	24.6721	16.5813	13.7012	14.2424	17.6047	13.0535	18.8111	11.4708	11.9366	12.6008	20.495
13.5541	12.613	12.216	24.8112	15.9895	14.0486	14.1253	17.5574	13.045	18.1847	11.5349	12.3968	12.5288	20.2601
14.1498	12.5669	11.6735	25.0856	16.498	13.9967	14.1669	17.538	13.3521	18.9905	11.3229	11.9489	12.7758	20.6345
14.2168	12.2911	11.7975	25.4526	15.5364	14.137	14.2931	17.007	12.9203	19.2366	11.0534	12.0241	12.5941	20.6852
14.2673	12.7831	11.9519	24.8651	15.6712	13.572	14.4576	16.6502	13.1886	19.0412	11.0599	12.3448	13.2764	20.59
14.2364	12.5677	11.6776	24.5804	16.4709	13.493	14.273	16.6149	13.1295	18.9536	13.3444	12.1393	13.6805	20.5511
13.7204	12.3394	12.1509	23.9181	16.5639	13.5129	13.7942	17.0296	12.7792	19.2025	13.4454	11.8934	12.9578	21.0039
14.0375	12.7531	11.5128	23.4518	16.6733	12.8939	14.2871	17.0396	12.8965	18.0354	12.6992	12.1254	12.6635	20.6573
13.7791	12.7922	11.4606	23.6141	16.3674	13.7365	14.4256	16.8714	12.9756	18.4407	12.3752	11.9825	12.7229	20.3962
13.4322	12.8081	11.3951	23.6234	15.279	14.0507	14.525	17.3705	13.3255	21.8505	14.7498	11.9798	12.2221	20.9291
13.9076	12.5828	11.2278	24.5882	16.4922	13.6483	14.7119	16.519	13.2255	21.3785	14.308	11.7355	12.0886	21.148
13.9706	12.4447	11.6229	24.4659	16.176	13.7614	14.4002	16.8941	12.8446	20.718	14.6281	11.9188	12.2772	21.27
13.632	12.8676	11.2899	24.1031	16.828	12.8532	14.4089	16.8967	12.8555	20.4149	14.5732	12.0501	11.8319	20.7698
13.7849	12.1151	11.596	24.8845	16.4898	13.1148	14.5429	17.0506	12.8799	20.6313	14.4784	12.0331	12.2784	21.4583
15.9666	12.6907	11.4309	24.3533	16.1632	12.6152	14.2508	16.8769	12.8986	21.5713	14.9015	11.6056	12.4905	21.933
15.9608	12.7712	11.7639	24.1323	16.3901	12.5192	14.2195	17.1111	12.8965	21.2954	15.0769	12.0334	12.5525	21.6427
17.1038	13.2736	11.4462	24.0638	16.0265	12.8445	14.1176	17.1594	12.8503	20.8752	15.2792	12.1146	12.7023	21.1693
18.011	13.2405	11.1283	23.9388	16.6179	12.8247	14.2818	16.7205	12.5653	20.6531	16.0519	12.0215	12.5887	21.7052
15.6179	13.8074	11.3301	22.9862	17.5076	13.3289	14.26	16.5324	12.6468	22.1037	15.4798	12.3871	12.375	21.3712
15.2098	13.3561	11.5781	23.1121	17.8682	13.1903	14.3173	16.6154	12.6815	20.2404	15.5365	11.6282	12.2154	21.5374
13.5991	13.1858	11.9204	22.5671	18.0249	13.5737	14.7273	16.811	12.5651	19.1003	15.5335	11.9709	12.319	21.8856
13.5155	13.0371	11.9441	22.6796	18.0782	13.2306	15.1765	16.8111	12.5111	21.9934	15.8941	12.0137	12.1203	21.3739
14.0337	13.4789	11.7514	22.7692	18.4688	13.6312	14.7643	16.8233	12.6665	21.8528	16.876	12.1851	12.2447	21.0983
13.836	13.9391	11.8191	22.7975	18.041	13.1204	14.6983	16.5232	12.6312	19.8059	17.5335	11.7976	12.1496	20.909
14.2096	13.2379	11.6947	23.2282	17.6908	13.592	14.4798	16.5576	12.7521	19.5883	17.01	11.5057	11.5972	20.5438
14.3805	12.8133	11.7604	22.877	17.9652	13.8006	14.3716	16.9738	12.7098	19.0583	17.3449	11.6531	12.0852	20.7315
13.7942	13.1326	11.4171	22.8223	19.1296	14.4093	14.6175	16.4617	12.6897	18.757	15.355	11.9205	11.9678	20.7544
14.1487	13.1048	11.4679	23.2168	18.7797	14.6904	14.7591	16.9193	12.8256	18.7422	17.4601	11.7391	11.0021	20.9773
13.6498	12.8493	11.535	23.449	19.4334	14.518	14.3192	16.7992	12.9545	19.4242	16.9949	11.895	19.699	20.5371
13.6491	12.8991	11.8738	23.1484	19.2319	14.6431	14.241	16.8071	12.8046	18.1435	16.7426	11.9789	19.4484	21.1899
13.9604	13.0388	11.842	23.2766	17.6436	14.6123	14.4148	16.8369	13.4871	17.9225	16.6558	11.8866	19.2603	20.7321
13.4389	13.0433	11.9236	22.3244	17.6992	13.8609	14.4007	16.5364	14.175	18.3867	16.6836	11.8457	19.7901	20.3736
14.5432	13.085	11.9084	22.8412	17.4132	14.7121	13.9516	16.9031	14.1775	18.2637	15.9695	11.7343	19.6616	19.9455
15.6847	13.6682	11.5422	22.1488	18.2213	14.0366	13.9885	16.6717	13.0058	19.0192	16.5728	11.9123	19.4656	20.8196
16.4884	13.0209	11.5536	22.0853	18.1201	14.7018	13.9833	16.6663	14.1937	19.0854	17.3016	11.772	19.8461	20.1395
16.652	12.9569	11.5751	22.1323	18.2931	14.4653	14.2129	16.711	14.3799	18.8238	17.5511	11.5995	19.1776	19.7826
16.4809	13.1224	11.577	22.706	18.2629	13.8466	14.0011	16.5692	14.0257	18.8184	17.3297	11.4596	19.4689	20.6539
16.6785	13.8354	12.0136	22.4278	17.4718	14.0378	14.2087	16.9325	13.8177		17.927	11.8238	19.4268	20.3387
16.4425	13.8811	11.9334	22.4589	17.8151	14.0796	14.0002	16.8935	13.7196		17.8444	11.8948	20.0072	20.4823
16.5092	12.8175	11.9434	22.6238	17.7734	14.0451	14.211	16.6154	13.8878		18.525	12.0367	20.0234	20.3166
14.7487	13.4612	11.7199	22.9166	17.5714	14.2079	14.186	16.8338	13.7733		19.5479	11.8665	20.1226	20.151
15.0736	13.4127	11.6142	23.1352	17.4108	13.8433	14.1407	16.8368	14.0331		20.155	11.8802	19.5347	20.3563
14.482	13.6825	11.9766	22.6666	18.0946	14.0262	14.2074	16.7974	14.2287		20.8686	11.6031	19.6327	20.1595
12.5564	13.7384	11.7409	23.2363	16.7168	13.8152	13.935	16.6119	14.6038		21.0894	12.0399	20.0182	20.126
12.2609	13.3815	12.1847	23.1016	17.4947	13.8327	13.9891	16.5815	14.8904		20.5161	11.6887	20.472	20.3422
12.1314	13.4333	11.8152	22.761	17.5871	14.2278	14.1772	16.7198	14.5849		20.9128	12.502	19.9966	20.1676
12.7493	13.4161	12.0628	23.0216	17.7145	13.6587	14.3615	16.6317	12.6481		20.5195	12.5106	20.196	19.9872
11.6961	12.392	12.1402	22.9999	18.5718	13.4606	14.0559	17.3288	12.8367		20.5712	12.5713	20.2846	19.432
11.543	12.7198	12.0152	23.0752	18.1547	13.4436	13.9714	16.8115	12.0642		21.0869	12.4466	19.8775	13.1356
11.5658	12.2979	11.9676	23.0369	18.5587	13.5313	14.1622	16.8122	12.3803		20.4001	12.2112	19.5529	13.2832
11.831	12.6689	11.8266	22.9423	18.9582	13.7774	13.7687	17.2128	11.9216		21.2659	12.1814	19.7712	13.5645
11.8788	12.5368	11.8971	22.4091	19.1394	14.3881	13.9434	17.2293	11.9537		21.417	11.8514	19.2271	13.3562
11.9176	12.7047	11.962	22.8646	19.3453	14.2914	13.3108	17.4148	11.9146		20.7622	11.9653	20.5966	13.5605
11.6471	12.6412	12.1359	23.2378	19.3599	14.3603	13.4098	17.015	12.5697		20.8797	11.9903	20.8041	13.4208
14.7394	12.1267	12.1395	23.0661	19.5437	13.855	13.5517	17.3315	12.1805		20.9491	11.7271	20.7816	13.0555
14.1768	11.8937	11.7533	22.8195	19.495	12.9864	13.5957	17.2609	12.1897		15.3754	11.509	19.8607	13.5377
14.4982	12.4047	11.8328	22.5831	19.731	12.7733	14.0969	17.4007	12.5964		15.1675	11.9563	19.7274	13.5238
13.8104	12.6124	11.8608	22.5765	19.4429	12.838	13.9374	17.4773	12.1491		15.5004	12.0102	19.5893	13.6102
14.5029	12.8888	11.9165	22.6376	16.0073	13.1019	14.0193	17.5148	12.5807		15.4249	12.0763	19.7146	13.7248
14.5429	12.4852	11.9007	22.6375	15.7504	12.7042	13.5226	17.2303	12.5158		14.9212	11.8116	20.055	13.6375
14.2232	12.4397	11.8016	22.8225	15.8107	12.7147	13.79	16.6173	12.7443		15.7462	11.7422	19.2953	13.8352
16.0264	12.7854	11.7128	22.6537	16.0748	13.4594	13.7669	16.5311	12.8211		15.7697	12.1135	20.106	13.5482
16.2569	13.2292	12.2798	23.0118	15.9282	12.778	13.9481	16.5858	12.4728		14.9388	12.3622	20.6651	13.3751
16.2443	12.8965	12.2428	22.9863	18.6642	13.317	13.6976	16.8439	13.354		15.7962	12.3262	20.8932	13.6765
16.3543	13.0324	11.9015	22.4085	18.761	13.6951	14.0785	16.9237	13.1365		15.1679	12.239	20.6216	13.9075
15.6695	13.1625	11.9727	22.5635	18.7383	13.3265	13.6546	16.4649	13.5451		16.0641	12.3445	20.6514	14.0171
15.702	12.6754	11.8009	22.7518	17.1734	13.1108	13.8233	16.3008	11.9842		15.963	12.2488	20.7899	13.5603
15.831	12.545	11.9666	22.4671	16.8811	13.4073	13.9887	16.5589	12.2889		15.531	12.241	20.9834	13.425
16.021	12.6615	11.5934	22.6522	16.9761	13.9509	14.3616	16.161	12.5371		14.9502	12.3383	21.4534	13.5525
16.1365	13.2727	11.856	22.4674	17.1832	13.7458	14.5325	16.3216	12.5634		14.5432	12.3713	22.5558	13.7056
16.3011	12.5125	11.878	22.6261	17.5188	13.9473	14.1829	16.5338	12.0518		15.3716	12.2323	21.6511	14.0736
16.1652	12.5799	12.0896	22.085	17.4961	12.9605	15.6985	16.5891	12.2917		16.1524	12.1147	23.4987	13.8051
15.2633	12.6781	11.6909	22.554	17.7642	13.0695	14.0649	16.4797	12.0836		16.6995	11.6634	23.2646	13.2949
18.4662	12.4361	12.0211	23.0124	18.448	13.5057	13.9361	16.5124	12.6025		16.7342	11.758	23.2872	13.675
22.0644	12.3758	11.9903	22.7532	18.1673	13.661	15.1631	16.7068	12.7082		16.0761	11.8846	22.9906	13.425
15.5234	12.4693	11.9628	23.9008	18.224	14.0484	14.6439	16.7676	12.7591		15.9779	11.6418	23.4439	13.5696
15.9817	12.5788	12.0285	23.7151	18.3439	13.7107	15.0739	16.832	12.8832		15.7546	11.7133	23.7795	13.3122
15.8391	12.7581	11.774	23.5847	18.4286	13.31	15.2376	16.9798	12.6071		15.9097	12.0722	23.9907	13.5496
15.4676	12.119	11.633	23.1718	17.8642	13.3012	14.9763	16.4564	12.3183		16.1536	11.7066	23.4079	13.3737
15.6829	12.2014	11.7665	22.9388	17.8853	23.8301	14.6468	17.0604	12.4831		15.6355	11.6243	23.0298	13.5969
16.9161	12.2713	12.2377	22.8239	18.1842	21.9402	16.3536	16.721	13.0865		15.5141	11.6565	23.45	13.6117
16.4267	12.4747	11.8445	23.0591	17.9939	18.5194	16.1521	16.28	13.0675		15.3567	11.5622	23.4243	13.2639
16.2485	12.4652	11.8895	22.9274	18.3022	18.0234	16.0584	16.9022	13.5005		16.246	11.695	22.5862	13.1544
16.748	12.251	11.3762	23.4454	17.3921	19.0685	16.1866	16.8025	13.5773		15.8075	11.5255	22.605	13.3912
16.6881	12.2629	11.8093	23.0324	17.8262	19.2053	16.0256	16.7611	13.4472		16.0929	11.3758	22.8997	13.3943
18.1801	12.3816	11.5027	22.9457	17.8275	18.8786	16.2699	16.4674	13.6224		15.1191	11.7041	22.325	13.5454
18.4627	12.3131	11.7699	23.0503	17.9388	18.0836	16.2935	16.3444	14.0263		15.5575	11.6684	22.3146	13.4971
18.2194	12.4729	11.5208	21.9215	17.9802	18.2634	16.1608	16.7108	14.3928		16.3535	11.7216	21.874	13.5016
17.7391	12.5392	11.5683	22.4075	17.8157	17.833	16.4884	16.5121	14.7896		16.4172	12.1048	21.9499	13.3522
17.6974	12.0089	11.7777	22.0385	17.9145	17.9173	16.9432	16.9387	14.5897		16.3536	11.6545	22.5682	13.3378
17.7708	12.3866	11.6641	22.2869	17.7287	19.3696	16.5906	16.8672	14.5773		16.1809	11.5293	22.337	13.3006
17.5457	12.2279	11.5783	22.4794	17.2305	19.0221	16.6939	16.7838	15.009		15.9031	11.5072	22.1346	13.2864
17.6906	12.4945	11.78	22.4597	17.4876	19.2703	16.7774	17.1085	14.7767		16.2015	11.3998	22.5484	13.2442
17.5227	12.2411	12.1762	22.8333	17.5738	16.8895	16.8353	16.7172	14.8852		15.8181	11.477	22.4371	13.3427
17.4866	12.4089	11.6055	22.4591	17.6175	16.6253	17.0585	16.9827	15.0494		17.7739	11.8484	22.7808	13.4854
18.4497	12.2711	11.6483	22.5934	17.7108	16.942	17.7344	16.6515	14.9327		17.8278	11.6231	22.5844	13.1661
17.9471	12.0723	11.909	22.8578	17.5815	16.695	15.1149	16.6027	14.5848		17.3384	11.4086	22.2408	13.3166
17.8842	12.2187	12.1033	22.6017	17.3264	16.9677	15.5408	16.7885	14.928		15.9711	11.8187	22.6551	13.3534
18.3034	12.6617	11.8761	22.7793	17.5305	17.3347	15.0255	16.7061	14.7806		15.7172	11.9244	22.1655	13.2874
18.2838	12.6347	11.9782	22.7391	18.3909	17.22	15.0457	16.6728	14.4317		17.5039	11.8338	22.5859	13.1197
17.6199	12.3024	12.3914	22.9269	17.8155	18.6757	13.4184	16.6771	14.3122		17.4399	11.7284	22.5204	13.2602
17.7041	12.1896	11.4566	22.4529	18.3169	13.2691	12.9001	16.7231	15.269		16.8985	11.5844	22.2192	13.5002
17.3331	11.9191	11.4959	22.1726	17.811	13.2741	12.7911	16.6818	14.7853		16.8949	11.4752	22.3044	12.8139
17.1133	12.542	11.8122	22.4104	17.8276	13.2838	12.9735	16.5407	14.8232		17.044	11.7274	22.54	13.3067
17.3691	12.28	11.1886	22.5091	18.1104	12.9582	13.7682	16.2333	14.4442		17.5111	11.669	22.9507	13.1598
18.0646	12.4243	11.4124	22.553	17.6525	13.0753	13.526	16.6776	14.9785		17.5755	11.4417	22.317	13.6067
19.0138	12.4945	11.2786	22.7553	17.8463	13.2179	13.9437	16.5044	15.176		17.9408	11.5126	22.9675	13.1406
18.6685	12.7349	11.2131	22.9197	17.9352	13.2962	13.5759	16.4585	14.902		17.8845	11.5595	22.2288	13.7491
19.0783	12.2084	11.6198	23.0217	18.2847	13.3436	13.7944	16.5198	15.1068		18.5106	11.6031	22.2276	17.8581
18.5953	12.5732	11.1763	23.3954	17.5063	13.4154	13.6744	16.0024	15.2092		18.2309	11.6879	22.5084	18.0311
18.5568	12.3262	11.3098	23.7354	17.8982	13.6438	13.7297	16.0074	15.4842		18.1927	11.8316	22.7618	17.8703
18.1416	12.3058	11.3048	23.2321	18.2152	13.4283	13.8468	16.6783	15.7117		18.5982	11.8164	22.3207	17.7029
18.438	12.2852	11.9632	23.4899	17.8698	13.9981	13.8758	16.2987	15.3526		18.4774	11.587	24.98	17.7314
18.4165	12.2854	11.5687	23.3122	17.8396	14.3255	14.0307	15.9355	15.1825		17.8657	11.5737	26.4205	17.603
18.2234	12.5941	12.0157	22.9007	13.0955	13.9576	13.5324	16.2362	15.1148		16.9894	11.8821	25.7923	15.9141
17.9624	12.5467	12.1704	23.2395	13.4249	14.3672	13.2624	16.0355	15.3263		17.5119	12.1261	25.6674	15.2423
18.2059	12.5449	12.1473	23.5659	13.4924	14.1037	13.8589	16.2687	15.208		16.7183	11.7596	26.9137	15.249
17.5187	12.839	12.2585	23.2931	13.5008	14.0127	14.0572	16.5306	14.7323		16.2409	11.8014	26.2169	15.3195
17.8607	12.8992	12.0898	23.4716	13.3287	13.6753	13.7005	15.936	15.0701		16.7712	11.7888	26.0177	15.6226
18.1679	12.9408	12.0425	23.1896	13.2707	13.7197	13.8953	16.4945	14.8341		13.7737	11.6943	26.5813	14.9276
17.7634	13.2361	12.152	23.582	13.7044	14.1478	13.6967	16.2679	14.5473		13.6698	11.64	26.7071	12.9536
17.7932	13.0747	12.115	23.0601	13.7844	13.9483	13.7378	16.4433	15.1744		13.8278	11.7444	26.7642	13.7854
18.9673	12.8763	12.0567	23.1314	13.7569	13.9418	13.9068	16.1968	14.9817		13.6752	12.0232	25.8411	13.8365
18.8503	12.7443	12.4657	23.022	14.4262	13.7454	13.8102	16.3461	15.2062		13.963	11.7707	26.0214	13.6376
19.0264	12.3481	11.8547	22.9755	13.8867	14.5464	13.925	16.2473	14.072		13.9246	11.9808	25.5885	13.5789
19.0483	13.0355	12.069	22.4796	13.3601	14.0182	14.0778	16.2367	15.1585		13.6434	11.6734	26.0155	13.6885
19.5685	12.4874	12.1952	22.5698	13.6558	14.3275	14.0161	15.9806	14.7632		13.8213	11.7047	26.4042	13.6024
18.8255	12.4933	12.2426	22.9195	13.9887	14.9147	13.6097	15.839	14.8502		13.9525	11.5905	26.3123	13.0282
19.4711	12.2941	11.9857	22.3295	13.608	14.7765	14.2624	15.9261	14.929		14.3396	12.0661	25.9905	13.5391
13.1954	11.9192	11.8	22.33	13.1824	14.3001	13.7065	15.9249	14.7148		14.5853	11.5522	25.1899	13.5162
13.0548	12.2619	11.8211	22.2378	13.6432	14.4618	13.5039	16.2392	15.0175		14.7548	11.8279	25.5079	13.3314
13.1151	12.3511	11.8304	22.5866	13.7	13.7297	13.9619	16.2462	14.6678		15.2921	11.532	25.2361	13.7159
12.9488	12.4433	12.0375	22.8316	13.2629	13.747	13.4085	16.0877	14.4796		14.7598	11.3763	21.5382	14.0288
12.9751	11.9571	12.3235	22.9817	13.915	14.1052	14.0521	16.3208	14.73		14.602	11.6233	19.5235	13.7813
13.2431	12.3316	11.9617	22.2045	13.2306	14.0842	13.1814	16.4684	14.7684		14.6758	12.1018	25.1165	13.7649
13.1923	12.5449	12.1325	22.4962	13.5487	13.6995	13.2707	16.2412	14.1923		14.3504	11.9437	23.048	13.9843
13.0204	12.4424	12.3283	22.3552	13.4324	14.2488	13.3901	16.3293	14.6558		14.4261	12.0566	22.9775	13.8151
13.226	11.9639	12.1865	22.6682	13.4781	14.0511	13.1113	16.0321	14.8414		14.0064	11.9136	20.2099	13.7198
13.1358	12.6021	12.1013	22.4156	13.2642	14.5656	12.7408	16.427	14.6227		14.7661	11.5687	20.2255	14.2565
13.4942	12.5062	12.1014	22.2664	13.5305	14.8707	14.082	16.066	14.4042		14.8856	11.6982	20.3338	14.0134
12.6689	12.3113	12.1113	22.5467	13.0751	14.6789	14.0128	16.4331	14.7839		14.3599	11.4506	21.0401	20.4629
12.6053	12.6351	12.0918	22.5673	13.3008	14.8278	14.1038	16.4406	14.9309		14.7525	11.807	20.3619	20.8283
13.3709	12.5586	11.9574	22.9172	13.3723	14.9494	13.6598	16.1423	13.7226		14.306	12.0236	21.1944	20.2656
13.1011	12.1942	12.317	22.3957	13.2344	14.2293	14.0075	16.5187	14.1169		14.2431	11.8962	20.9388	20.6002
13.399	12.6232	12.0888	22.2865	13.5125	14.0048	14.201	16.7222	13.6309		14.888	11.6729	20.9455	20.9996
13.6731	12.7564	12.4303	22.7506	13.6062	14.3612	13.894	16.8495	16.2372		14.9978	12.0122	19.8871	20.1649
13.3414	12.6453	12.6326	22.5712	13.456	13.9707	13.9652	16.5193	18.0381		15.0851	11.7606	19.0784	19.8052
13.1777	12.423	12.6466	22.446	13.3814	14.3067	13.8595	16.6031	17.3787		15.0691	11.6664	18.7948	20.1575
13.6163	12.6606	12.3776	22.8724	13.4694	13.9403	14.1284	16.3854	17.4896		14.6104	11.6783	18.315	20.4623
13.7418	12.3173	12.1539	11.208	12.9207	13.6164	14.1694	16.4714	17.2139		15.0679	11.6383	18.8829	20.9663
13.398	12.5229	12.2358	11.6129	13.5388	13.2216	14.5737	16.5048	15.7071		14.6531	11.5302	21.2617	20.2399
13.2319	12.6144	12.2041	11.1838	13.4502	13.5129	14.5793	14.6297	15.8388		14.8323	11.7133	21.0352	20.4173
13.5153	12.3105	12.0378	10.9242	13.4732	12.9336	12.1551	14.8302	16.3877		14.7171	11.4706	20.2161	20.6587
13.4417	12.7836	11.9149	11.8739	13.5067	13.1841	12.2164	14.6141	14.8709		14.7453	11.5571	20.3878	20.9952
14.4823	12.9522	12.1744	11.594	13.5513	12.4762	12.0148	14.7124	14.6574		14.627	11.4797	20.0689	20.5814
14.0157	12.6933	12.1976	11.5539	13.4748	11.8664	12.3265	14.4012	14.7886		13.3006	11.5568	19.5965	20.1227
13.5627	12.5858	12.2816	11.5809	13.4936	12.985	12.2001	14.6714	15.1041		13.0792	11.5817	20.0319	19.8265
13.833	12.6454	12.5016	11.0821	13.4151	12.6252	12.5397	14.8931	14.8176		12.8683	11.6688	20.6625	19.5564
13.7568	12.5005	12.1358	11.6656	13.4088	12.9397	12.5536	14.9187	14.3467		12.8725	11.5327	17.9748	19.2173
14.4751	12.8756	12.1218	11.5503	13.321	12.6671	12.2449	15.0917	14.691		13.1246	11.7218	21.0734	19.7957
15.2105	12.5672	11.948	11.6637	13.4692	12.8634	12.1322	14.9509	14.9669		13.6516	11.912	22.0438	20.4366
19.6447	12.7975	11.5235	11.7773	13.3642	13.3137	12.4239	14.753	13.8165		13.4505	11.8612	21.6292	20.5522
17.6906	12.9366	11.7725	11.7021	12.786	13.4279	12.4621	14.6227	14.0445		13.2987	12.1982	21.6872	20.1987
17.1952	12.7105	11.8216	11.8828	13.234	13.6652	12.5799	15.343	14.4286		13.6064	11.6124	21.4155	19.8481
16.6793	12.2724	11.5564	11.6219	13.2251	13.2333	12.5923	15.0711	14.7358		13.5895	11.2817	19.5744	19.8907
16.0344	12.6271	11.6468	11.9835	13.1798	13.31	13.1056	14.9733	14.6942		13.5	11.6988	19.69	19.7283
15.8537	12.7696	11.9497	11.8717	13.2871	12.996	12.8494	14.7964	13.8594		13.959	11.9586	18.9592	19.9313
18.7233	12.4161	11.8886	11.8719	13.2102	13.2418	13.0499	14.6408	14.0627		13.5081	11.7602	19.0136	20.8777
11.954	12.8644	12.2858	11.757	12.9851	12.9607	12.5203	15.1176	16.5507		13.5463	11.4109	18.8557	21.0249
11.9714	11.8348	11.9406	11.857	12.959	13.2891	12.5838	15.2488	16.1167		13.7819	12.1111	18.6679	21.0164
11.273	12.4614	11.8233	22.1375	12.7215	12.4951	12.5957	14.8431	16.1155		13.6691	11.6774	19.5974	21.008
11.21	12.2372	11.7949	22.0359	13.2302	12.1667	12.6107	14.8271	16.5355		13.6981	11.5226	19.1902	20.7493
11.1798	12.4585	12.0884	21.7829	12.9945	13.5812	12.1752	14.6956	16.373		13.9203	11.7203	18.5901	20.6108
10.9904	12.3836	11.6594	21.8985	13.0063	13.951	12.178	14.6764	15.9187		13.576	11.4817	19.0027	20.4271
11.7944	12.4319	11.9947	22.1823	12.9489	14.038	12.2587	14.683	15.826		13.6843	11.8542	19.0805	20.6564
11.7584	12.7294	11.8374	22.5844	13.0388	13.7379	12.0712	14.816	15.9575		13.3437	11.6802	18.447	20.6573
11.6717	12.538	11.8894	22.534	12.7659	14.0237	12.3982	14.7446	16.2931		13.5024	11.683	18.1958	20.5385
11.8296	12.2502	11.6336	21.9546	12.9419	13.7561	12.1458	14.7354	16.5948		13.2675	11.7275	18.4839	20.0158
11.8619	12.0467	11.6514	22.0581	13.3699	13.428	12.1819	14.6377	15.9673		13.0256	11.4002	18.0589	20.1476
11.9006	12.0943	12.1175	22.6326	13.1802	13.5555	12.3289	14.7574	15.6742		12.9558	11.7909	20.1223	20.4758
11.1787	12.4468	11.711	22.4308	13.1035	14.132	12.2014	14.7087	15.1021		12.6976	11.6204	20.5313	20.3937
11.627	12.3004	12.0772	22.6061	13.4667	13.728	12.1198	14.9227	15.1482		12.8352	11.5318	20.6066	20.9929
11.8352	12.8668	12.1493	22.3382	13.2678	14.1019	12.3531	14.9166	14.6447		12.6621	11.3033	20.5027	21.783
11.1224	12.4964	12.0569	22.3706	13.5651	14.1006	12.3843	14.6815	15.1218		12.6612	12.0066	20.4623	21.9823
11.6491	12.3489	12.0049	22.6697	13.2201	13.594	11.8606	14.6872	15.6499		12.7606	11.6396	20.3027	19.4676
11.3034	12.7317	11.7712	22.47	13.054	13.4439	12.2791	14.5741	15.572		13.234	11.8865	19.8497	20.0904
11.0445	12.6844	11.7312	22.285	13.3758	13.8123	12.176	14.6239	15.6099		13.4755	11.7269	19.85	19.8711
10.945	12.7419	11.6144	22.2987	13.0238	13.865	12.3599	14.6585	15.5802		13.6183	11.8428	21.7916	18.9178
11.4247	12.9086	11.593	22.0883	12.8452	13.6375	12.3314	14.9184	15.6361		13.8839	11.3209	22.4137	20.0107
11.5632	12.9093	11.5315	22.3838	12.9538	14.0306	12.7919	14.8503	15.9312		13.2339	11.7998	21.9627	19.8497
11.6889	12.6152	11.7041	22.6193	13.1183	13.4943	12.3791	14.8132	16.0255		13.6583	11.8368	22.0244	19.3506
11.7726	12.2131	11.6906	22.6915	13.2966	13.7371	12.2316	15.3704	15.595		13.3372	11.9639	21.8442	19.3502
11.842	12.0689	11.8904	23.1919	13.3416	13.5556	12.4161	15.4192	15.2968		13.6161	11.9774	21.835	19.9183
11.9054	12.2074	12.0807	23.0434	12.7984	14.0203	12.4734	15.0308	15.4396		13.3548	11.862	21.09	20.2148
12.1843	11.8752	12.228	22.982	12.8392	13.8631	12.4939	15.1619	15.3005		13.3338	11.9696	21.0465	19.9897
12.019	12.175	12.1732	22.7077	12.868	13.6711	12.6164	15.3623	15.3698		13.6346	12.2374	19.7198	18.8281
11.8669	12.4519	12.0482	22.693	12.9126	14.7163	12.3186	15.1827	15.2597		13.1679	12.3467	20.5143	19.1319
12.356	12.0052	11.9191	22.2228	12.3389	14.5482	12.7806	15.244	14.9468		12.8081	11.7583	22.4395	19.3182
12.0011	12.4872	11.6155	22.7431	12.3939	14.023	12.536	15.1614	14.6191		13.1118	11.687	20.1464	19.9547
12.0651	12.2278	12.0994	22.8142	12.5637	13.8238	12.3997	14.9357	14.9487		13.3016	11.9023	20.2096	13.864
12.1941	12.4129	12.2698	22.4823	12.8246	13.8367	12.6365	15.4866	15.8859		13.3062	11.5566	20.0937	13.7602
12.3961	12.3133	16.1049	22.9027	12.933	13.5475	13.2255	15.0525	15.436		13.1773	11.7636	20.1429	13.4955
13.4509	12.885	17.8476	23.274	12.7546	13.6042	14.0649	15.315	15.2126		13.2538	11.8788	20.4322	13.3716
12.5237	12.1658	17.578	22.7181	13.0271	12.9575	14.0101	15.7428	15.6626		13.4129	11.7338	13.9866	14.0422
12.4877	12.187	18.7244	22.6527	13.0882	13.6113	13.7157	15.7028	15.7026		13.4609	12.0271	13.739	13.7086
12.448	12.2539	16.082	22.2767	12.8987	13.6282	13.5566	16.0426	15.1691		13.6086	11.7776	13.8615	14.1265
12.4742	12.2826	15.8342	22.3738	13.198	12.936	13.6436	17.9002	15.3374		14.0972	12.112	13.5873	14.1106
12.0184	12.1425	15.5408	23.1153	12.9232	12.6078	13.5654	17.9492	15.5401		13.8532	12.1204	13.9282	15.3207
12.1518	12.4475	16.6533	22.7288	15.9125	12.5457	13.6862	17.9633	15.5839		13.4584	11.8569	13.6634	15.103
12.2619	12.3922	21.9699	23.1819	19.1923	12.8211	14.0699	18.0236	15.538		14.0546	12.0071	13.9701	14.4188
12.2202	12.2382	21.9808	23.1263	19.1947	13.3243	14.0496	18.223	15.1436		13.6173	11.8325	13.8473	14.6084
13.9096	12.4444	11.3483	22.5645	17.7059	12.5961	13.675	17.6648	14.4288		13.8431	12.0965	14.7394	14.1952
14.3252	12.4464	11.6206	22.4638	18.4919	12.639	13.8218	17.895	14.899		13.1237	12.1363	14.8388	14.6471
15.5409	12.4316	11.6079	23.0951	18.8526	13.1709	13.9275	18.1199	15.112		13.2921	11.9629	18.6141	11.8526
14.2065	12.474	11.9017	22.545	19.6772	12.3497	13.797	18.1116	14.9747		13.3145	11.8982	17.0681	12.792
13.8994	12.4097	11.6341	22.4724	19.7754	13.2661	13.3865	18.2118	14.7486		13.7049	11.7345	16.9491	13.1478
14.7522	12.7624	11.48	22.7594	20.3265	12.5383	13.8703	18.0816	14.7036		13.4909	11.7998	17.0065	13.0421
14.6867	12.7748	11.4434	22.6879	20.2606	13.4398	11.3313	17.8271	14.321		13.5806	12.0659	16.8822	12.9951
14.2101	12.7076	11.7672	22.4943	20.6896	12.7384	11.7513	17.401	13.7808		13.5484	12.0177	17.1737	13.4697
13.6705	12.4769	11.5003	22.8433	19.9997	12.8389	11.8762	17.4339	14.8346		13.5236	11.712	17.2111	13.2798
13.649	12.8151	11.6117	23.5723	20.1339	12.8544	12.1377	17.949	13.3788		13.2183	11.8511	16.9462	13.2607
13.5831	12.5288	11.6902	23.5252	20.2039	12.7083	12.0492	21.2325	13.2754		13.5667	11.7722	17.053	13.0642
13.6445	12.6288	11.5344	23.5957	20.0721	12.5542	11.908	21.3831	13.6354		13.6298	11.5845	16.7881	13.3453
13.1517	12.0975	11.3801	23.6431	20.7289	13.1062	12.0007	21.0822	13.332		13.5686	11.8185	16.7467	13.836
13.7767	12.3004	11.6424	23.5172	20.9968	12.7338	11.9835	21.3095	13.5067		13.9854	12.1152	17.024	13.4587
13.4602	13.0266	11.9782	23.4675	21.2254	12.7251	11.7468	20.9104	12.171		13.575	12.0387	16.76	13.056
13.4753	12.4119	12.0459	23.6754	21.427	12.763	11.7542	21.2747	12.3568		13.5745	11.7133	15.4194	12.9373
11.6115	12.6256	11.7115	23.7343	20.2197	13.0681	12.1116	20.4832	14.1143		13.5052	11.613	14.9677	13.2481
11.516	12.6637	11.5211	24.2012	20.9568	12.5998	12.3492	22.0051	14.3648		13.3216	11.5505	15.1877	13.3809
11.6982	12.5021	11.3746	23.6493	22.2274	13.2199	12.5058	22.3798	13.5315		13.5594	11.6294	15.1104	13.3887
12.0992	10.7841	11.0107	23.5428	21.7789	13.402	12.5229	21.9599	12.3668		13.9628	11.7599	14.5812	13.0745
12.484	12.2342	11.2379	23.0523	20.7823	13.2969	12.4351	21.9427	11.8704		13.6791	11.7513	14.89	12.987
12.0186	12.3684	11.0599	23.1441	21.2897	13.4291	12.4303	22.0235	13.3956		13.6229	11.9213	13.769	12.9449
11.9367	12.9434	11.2622	23.2071	20.5777	13.2488	12.2452	22.199	13.1316		12.813	11.812	13.5843	13.1005
11.9872	13.0884	11.4177	23.7266	20.7281	13.0222	12.0795	22.0492	13.5168		12.6554	11.9776	13.5609	12.8192
11.658	12.7641	11.5561	23.7484	20.4814	13.3606	12.1539	21.6999	12.948		12.7105	12.3009	13.0589	13.3188
11.9619	13.1819	11.2849	23.7698	20.8914	13.7671	11.7908	22.197	12.8813		12.8592	12.053	13.5002	13.1146
11.6504	12.4613	10.1076	23.3989	20.1161	13.043	11.6323	21.9045	12.5945		12.2716	11.8761	13.5358	13.0085
12.1408	12.7819	9.91558	23.1631	20.2916	13.0402	11.829	21.5187	12.3738		12.6724	12.0367	13.4562	13.5223
12.1569	12.666	10.5611	23.3399	20.5112	12.6543	11.9473	22.0878	13.2333		12.5321	11.8062	13.7037	13.2945
11.9292	12.8169	12.7705	23.2879	20.8745	12.734	12.2896	22.126	16.9646		12.5778	11.9193	13.5199	13.1192
12.9825	13.0361	13.9359	23.2898	13.3448	12.6361	11.7956	23.7799	15.182		12.8352	11.6766	14.2747	13.1826
12.2336	13.1054	16.013	23.0982	13.7462	12.3641	11.5636	23.6559	15.2693		12.5139	11.6805	13.767	12.8899
12.5947	12.6138	15.7841	23.076	13.3143	12.1869	11.6173	23.9829	14.8054		12.4055	11.736	13.855	13.4204
12.4939	12.4033	14.9199	23.4221	14.1315	13.1397	11.5985	23.5076	14.3771		12.7974	11.7762	13.617	13.8203
12.6313	12.4747	15.9152	23.0564	13.5786	12.5453	11.7101	23.231	13.5315		13.6761	11.6927	13.9421	12.6922
12.1697	12.4034	14.6475	23.2411	13.3397	12.1625	12.269	23.6253	13.8887		13.1388	11.6549	13.9676	12.5171
12.6749	12.7055	14.2828	23.0975	13.2317	12.5489	12.1476	23.7202	13.2002		13.2375	11.6011	13.8745	12.6757
12.6544	12.4467	13.2407	23.0023	13.0853	12.5356	12.1569	23.1883	13.2239		13.2246	11.7764	13.8006	12.2958
12.6226	12.9263	13.237	23.1035	13.4535	12.71	11.9525	23.2588	12.0739		13.6239	11.5088	13.8109	12.3087
12.631	12.5459	13.855	23.2383	13.5551	12.7928	12.0662	23.3725	12.3744		13.251	11.585	13.5563	12.1689
12.865	12.4857	13.5813	23.6183	12.9359	12.3983	12.3793	24.0712	12.3918		12.9897	11.7352	13.718	12.6216
12.6845	12.5256	14.0051	23.5808	25.2665	12.3142	12.1054	23.5134	12.5268		13.3242	11.7001	13.8445	11.8505
12.4022	12.8509	13.9066	22.9578	26.4058	12.8765	12.0887	23.2661	13.1415		13.1161	11.3913	13.2859	12.2917
12.5316	12.802	13.6413	23.1755	26.3127	13.1115	12.2429	23.2788	14.1399		12.9948	11.3621	13.0578	11.9492
12.3265	12.5715	13.1382	23.1783	12.4815	12.6002	11.9625	23.3114	14.3092		13.1442	11.8664	14.044	11.99
13.289	12.2691	14.1438	23.4298	11.6503	13.1791	12.2162	23.5383	13.8573		13.4295	11.7518	14.0217	11.8049
13.5427	12.188	14.0511	23.9405	11.6116	13.0929	12.2045	23.2425	14.3757		13.3644	11.4582	14.4543	12.1839
13.8689	12.322	13.5695	24.1408	11.4312	12.785	12.1114	23.6992	14.2799		13.0342	11.2873	14.6485	11.9238
12.985	12.1539	14.3842	23.8388	11.6584	12.7566	12.1782	24.0245	14.387		13.3802	11.6984	14.2666	12.481
12.9436	11.9512	13.5479	23.4513	11.8865	12.6723	12.1792	22.2701	14.2243		12.7753	11.5149	14.2844	12.2174
12.8937	12.2104	13.6534	23.5232	11.7903	12.7361	11.6543	22.4495	13.9225		13.2461	11.8725	14.2365	11.8374
12.9928	12.3839	13.5892	23.4692	11.7672	12.2405	11.8088	22.3885	13.6952		13.254	11.7076	13.8242	11.9375
12.6534	11.9849	13.3411	23.8954	11.9275	12.4238	11.5674	22.507	13.8881		12.8235	12.2767	13.9971	11.8936
12.7571	12.2707	13.471	23.5651	11.9547	12.7807	11.9807	21.8311	14.6585		13.0452	12.3246	13.6604	12.1402
12.8518	12.3662	13.9329	23.6693	12.1872	12.6781	11.6597	21.6567	14.464		12.7978	11.7873	14.1188	11.9187
12.8138	12.2496	13.5432	23.1023	11.8119	12.2819	11.8283	20.9621	14.8613		13.1794	11.6521	13.5256	11.5865
12.942	11.9944	13.3138	23.1935	11.9632	13.0114	11.5414	21.0311	14.3141		13.229	11.4366	13.7617	11.7944
13.0926	11.8518	13.7017	23.5613	11.9973	12.907	11.463	21.0259	13.0864		13.0876	11.3978	13.8679	11.642
13.1164	12.2894	12.4697	23.5939	11.8119	12.6165	11.5752	21.8639	13.3906		13.1267	11.5415	13.5471	11.8449
12.8484	12.2159	11.9353	24.2725	23.6585	12.1398	11.6376	21.8054	13.0851		12.6183	11.6353	14.4125	12.4299
12.7992	12.5133	11.871	24.4736	22.2614	12.347	11.4231	21.3816	13.2833		13.0236	11.4507	14.3046	11.6145
12.8854	12.6534	12.1531	24.3704	22.2449	12.5572	11.6889	16.5863	13.0862		12.8596	11.9066	13.9556	12.3093
13.1041	12.5078	12.1348	24.6683	18.3547	12.9891	11.4683	16.5375	14.5243		12.864	11.6255	14.1116	12.1009
12.9159	12.0677	11.8443	23.7434	18.0926	12.8721	11.7805	16.2386	15.1018		12.6503	11.4347	14.0241	18.8322
12.8018	12.0757	12.0899	24.0073	18.3438	12.0417	11.854	16.6066	15.1851		12.6039	12.0439	13.9443	19.0379
13.0257	12.1964	12.0965	24.1351	18.2185	12.5974	11.5953	16.4183	14.5482		12.7391	11.8767	14.7786	18.6027
13.2105	12.4518	11.5705	23.7872	18.2116	12.9402	11.5008	16.4767	14.7012		12.9101	11.7945	14.4796	19.0223
12.8812	12.4217	11.813	24.0207	18.0885	12.206	11.8096	16.1872	14.5439		12.4297	11.9831	14.2589	19.0928
12.1398	12.368	11.6339	24.2297	17.7633	12.5199	11.0828	16.3419	14.2296		12.5543	11.7031	13.7558	18.6795
12.5616	12.3416	11.8797	23.6095	17.372	12.2064	11.7559	16.1836	13.6992		12.6636	11.6159	13.717	18.7331
12.7186	12.8539	11.6723	24.0868	18.3863	12.4744	11.1863	16.858	13.7622		12.5838	11.8059	13.4145	19.2534
12.5016	12.6549	11.825	23.6607	17.9132	11.8571	11.2581	16.7377	15.0681		12.8398	11.8438	13.6928	19.1722
12.3117	12.7155	11.6797	23.4276	18.0142	12.3129	11.2592	16.044	14.9967		12.5645	11.7145	13.6361	19.3504
12.5558	13.2811	12.0091	23.31	18.5282	12.6152	11.0999	16.339	14.4649		12.6027	11.7415	13.8132	19.525
12.5993	12.8689	12.1285	22.6209	18.4524	12.5289	11.4187	16.2724	14.1482		12.5805	11.921	13.5388	19.5336
12.3722	12.8577	12.8854	22.8768	18.2198	12.5025	11.4401	16.7612	14.5946		12.745	11.8353	13.3401	19.0764
12.3161	13.0194	12.6605	23.3172	17.6868	12.4487	11.4371	16.8562	14.4156		12.9673	11.7086	13.053	19.32
12.6843	13.036	12.1387	23.6245	18.2661	12.5355	11.3278	16.8947	14.6153		12.9975	11.6673	13.5314	18.9479
12.3242	12.5448	12.2282	24.0183	18.1267	12.8688	11.3708	16.7782	14.0905		12.5631	11.2519	13.3235	19.3499
12.3338	12.5583	12.1487	24.3209	18.2985	13.1213	11.5227	16.913	14.3302		12.7398	11.2415	13.3934	19.638
13.622	12.4243	12.6631	23.9897	18.3833	12.363	11.8113	17.1653	14.2729		13.0462	11.5299	13.4607	18.6234
13.8548	12.1923	12.1841	23.3076	18.1247	12.6515	11.5145	17.1209	14.2479		12.5178	11.1222	13.4896	18.7093
13.8098	12.4842	12.8123	23.3217	18.3343	12.0527	11.6267	16.6567	14.0185		12.7195	11.3535	13.5687	19.0612
13.6634	12.6483	12.6077	23.0257	18.5661	12.3039	11.7006	16.6536	14.2318		12.6971	11.2398	13.5573	18.561
13.6793	12.4839	12.2028	23.4596	18.3467	12.7461	11.462	17.0115	14.6038		12.8136	11.541	13.8128	19.0641
13.0148	12.7471	12.2658	23.1177	18.158	13.2443	11.1673	17.1066	14.7215		12.946	11.5399	13.6154	19.3759
13.1012	12.764	12.2582	23.7326	18.9163	13.0113	11.4678	17.3236	14.5971		12.6243	11.4871	13.4874	20.3246
13.5687	12.4035	12.0629	23.9788	18.8045	13.9432	11.2514	17.2395	14.7872		12.6473	11.6056	13.6091	19.7814
13.2608	12.5288	12.495	24.3684	18.3513	13.5336	11.6052	17.2017	14.4336		12.7745	11.482	13.3998	19.4037
13.2292	12.4879	12.4692	23.7287	18.0817	13.4718	11.3096	16.5735	14.6397		13.0498	11.4918	13.9597	19.3695
13.211	12.2981	12.54	24.2673	18.3374	13.1267	10.873	16.7728	14.6308		13.4299	11.7719	13.7052	19.833
13.1275	11.9646	12.7475	24.2049	18.7244	13.0763	11.2794	16.1437	14.273		13.1248	11.5187	13.5513	19.3344
13.1303	12.0863	12.5955	24.2222	18.7715	13.629	11.4247	16.6294	14.8461		12.9635	11.7646	13.3972	19.8277
12.1841	12.2193	12.4904	24.3605	18.3089	13.246	11.5947	16.5793	14.743		13.4995	11.2618	14.0939	19.251
12.0654	11.8728	12.3656	24.7548	18.7964	13.8876	11.675	16.4508	14.381		13.8394	11.5739	14.0858	19.5174
11.9685	11.5693	12.2255	25.0187	18.4442	12.6243	11.5051	16.7617	14.7318		12.6733	11.8543	14.3237	19.3762
11.8681	11.6112	12.4169	24.5429	17.8528	13.0953	11.3382	16.2054	14.5214		13.5396	11.6672	14.3297	19.385
12.1242	11.6857	11.5509	24.6767	18.332	12.8285	11.2668	16.4911	14.4762		13.1292	11.8206	14.2418	19.4154
11.9817	11.7265	11.8826	24.1852	18.478	13.1244	11.685	16.1515	14.5883		13.32	11.4763	11.8929	19.4035
13.1481	12.1195	11.6442	23.9568	18.5827	13.2024	11.1587	16.4141	14.3647		12.384	11.6834	12.0553	19.2088
13.4271	12.0612	12.0078	23.7809	18.3438	13.3217	11.6703	16.5952	14.9045		12.4368	11.1808	11.9272	19.3723
14.3468	11.9118	12.1267	23.6624	18.5448	13.822	11.7758	16.2212	14.6398		12.0801	11.4138	11.283	19.2981
14.2657	12.4679	12.0019	23.7667	18.7909	13.2775	11.4125	16.2064	14.7545		12.5715	11.3335	11.1282	19.9084
13.7035	12.5606	11.8434	23.8382	18.7411	12.7777	11.4975	16.1045	14.3926		13.0196	11.4107	11.2448	20.4249
13.7943	12.7308	12.277	23.5038	18.4457	13.103	10.9281	16.1315	14.717		13.2581	11.3396	11.414	20.5367
13.7514	12.8175	12.1979	23.6933	18.6669	12.8971	11.3778	15.688	14.5429		12.9498	11.257	11.7026	20.1981
13.396	12.6454	11.6876	23.7082	18.0313	13.3241	11.3445	15.903	13.9463		13.3254	11.0829	11.8448	20.4056
13.095	12.8421	11.9256	23.922	18.3338	13.0405	11.4195	16.0349	16.597		12.7287	11.544	11.7638	20.5369
13.4046	12.3105	12.3107	23.707	18.3338	13.0596	11.3802	16.4182	16.202		12.9058	11.3069	11.9597	19.793
13.2995	11.8103	11.8801	23.6119	18.2934	13.0238	11.576	16.1226	16.3882		11.7895	11.6332	12.0741	19.6993
13.4389	12.053	12.0328	23.8639	18.7152	12.6557	19.8582	16.1404	16.576		12.5262	11.7007	12.1564	19.1063
13.3592	12.2636	11.9784	24.48	18.5961	12.7821	19.9759	16.3562	18.2978		12.2222	11.4275	11.6833	20.5602
13.3684	12.0037	12.4009	24.0563	18.58	12.9882	20.0376	15.9271	18.7495		12.2212	11.6087	11.7195	20.0171
13.9213	12.2995	11.7397	23.7367	18.5621	13.0184	20.5958	16.1886	18.8488		12.4473	11.3333	11.6703	20.1065
13.9284	11.5567	12.0196	23.2097	18.5308	13.8381	21.122	15.9498	18.9266		12.0692	11.2	11.9137	19.5779
13.8038	12.0823	11.6421	23.8951	18.5981	13.1178	20.75	16.3448	18.5063		11.9585	11.1034	12.4282	19.9358
13.4531	11.8296	11.7894	23.6834	18.8819	12.5094	19.2005	16.0563	18.5954		12.1154	11.0894	12.3246	19.7883
13.4602	11.9362	11.8255	24.227	19.0645	12.5148	19.1628	16.278	18.3863		12.1503	11.6334	12.5697	19.9675
13.6949	12.0837	11.8255	24.4568	18.7846	12.4019	18.6796	16.0359	18.746		12.004	11.2617	12.4727	20.4155
13.3699	11.7978	12.0822	24.3487	18.5538	12.6507	18.2438	16.0859	19.082		11.4567	11.1774	11.828	20.1411
13.4244	12.044	11.5341	24.4082	18.4188	12.173	18.7503	16.2429	19.8311		12.1792	11.1644	11.8636	20.5549
13.7114	12.3718	11.3079	24.0951	18.9169	12.2368	18.7382	16.2953	19.6287		11.8852	11.2387	13.6892	20.8538
13.4712	12.3824	10.9725	23.5646	18.4045	13.1149	18.8121	16.7003	19.3125		11.8828	11.7184	13.7604	20.3738
13.7621	11.5906	10.9978	23.8179	18.2494	12.7087	19.5949	16.1736	19.6308		12.0446	11.5192	13.5463	20.8812
13.5416	11.7916	11.3048	24.335	18.2435	13.0641	19.0621	16.1584	19.6228		12.2809	11.1275	12.0477	20.6041
13.8098	11.7553	11.1271	24.1677	17.6046	12.5112	19.6274	16.1941	19.8738		12.3092	11.2831	11.6233	20.0392
13.5007	12.1001	10.7627	23.9633	18.345	12.3586	19.4489	15.907	20.2013		12.4635	11.3753	13.607	20.5502
13.9958	11.8668	10.9624	23.9426	18.6733	11.7332	19.1708	16.258	20.2247		12.4933	11.2447	13.7443	20.0332
13.9502	11.4282	11.1606	24.1817	18.1758	12.165	19.4323	15.9396	20.4796		12.6146	11.3807	15.4645	20.2535
14.0294	11.3839	11.0349	24.4768	18.2871	12.2401	18.729	16.107	22.0536		12.8215	11.606	15.5756	19.1103
13.9462	11.768	11.1973	24.8935	18.3595	12.3954	13.8068	15.9344	22.3717		12.7109	11.2447	14.8416	18.8741
14.0864	11.5865	11.1229	24.7441	18.9774	12.4467	13.7505	16.5439	22.5129		12.6261	11.2005	15.2871	19.3404
13.5923	11.1135	11.491	25.0175	18.826	12.2957	13.8135	16.0732	22.261		12.8857	11.3114	13.5724	19.7827
14.2563	11.9194	11.4781	24.4178	18.7311	12.8194	14.0255	16.4627	22.5529		12.6912	11.6623	12.8881	20.3816
13.7872	11.6175	11.8583	24.6124	18.6673	12.6081	14.11	16.0467	22.3263		12.635	11.3386	13.1915	19.2975
13.85	11.4621	12.0678	24.1643	19.2025	13.0751	13.7847	16.6287	22.6274		12.1065	11.4132	12.8446	19.3706
13.7376	11.8401	12.0749	24.1075	18.4941	13.5014	14.1594	16.4336	22.1224		12.1241	11.2313	12.8207	18.6173
13.6853	11.5571	12.045	24.7296	18.2011	13.7063	13.8054	16.517	22.2707		12.1536	11.3137	12.5933	18.9033
13.5283	12.1336	11.9699	23.4397	18.2934	13.0711	14.0829	16.1266	23.4389		13.0591	11.7676	12.902	19.0852
13.9314	11.2994	12.1971	23.5037	18.3399	13.3268	13.5125	16.0855	23.7429		13.1192	11.4729	12.8059	19.5602
11.0108	11.3781	12.4302	23.0508	17.5757	13.2713	14.0675	16.3733	23.3022		13.1853	11.1644	12.4581	19.1889
11.3794	11.0159	11.7044	23.2248	18.0849	13.2289	13.8527	16.3402	23.7634		13.0577	11.4304	12.422	18.914
11.1335	11.3436	12.2454	23.8196	18.621	13.4818	14.0396	16.2971	23.3109		13.2138	11.1784	12.6888	19.5105
10.6227	11.5383	12.3479	23.5219	18.2176	13.7155	14.158	16.0159	24.1112		12.9202	11.404	12.8201	18.9415
10.5343	10.9458	11.8378	23.141	18.7897	12.8242	13.4145	16.397	23.9859		13.6492	11.0905	13.2382	18.8587
10.3708	10.7673	11.9358	23.1637	18.5369	12.9056	14.3764	16.5678	24.3503		13.4952	11.4327	13.2425	19.3193
10.9239	10.9628	11.9162	22.6229	18.7181	12.8612	14.4123	16.79	24.235		13.4625	11.4092	12.7368	19.69
10.9988	11.1663	11.4836	23.0503	18.8405	13.1151	14.0743	16.6529	23.8776		13.3358	11.1707	12.8578	18.9569
10.584	11.0496	11.7847	22.8982	19.0944	13.2961	13.7877	16.9345	23.8029		13.5424	11.6928	12.8972	19.5124
10.6108	11.0996	11.3721	22.726	17.9531	12.9824	14.0586	16.8378	23.3566		13.6284	11.3168	13.2647	19.4433
11.1623	11.2593	10.9864	22.5799	18.4769	13.396	14.6631	16.0836	23.2355		13.4647	11.2077	12.799	19.5788
11.4296	11.0675	17.2739	22.3008	18.0976	12.9466	14.6452	15.9926	23.6263		13.5956	11.664	12.4733	19.2188
11.6218	11.2196	17.4489	23.0137	18.0625	12.8528	14.1643	16.4166	23.431		13.1874	11.402	11.735	19.2201
11.7173	11.1234	17.774	23.3662	17.9558	13.1919	14.1508	16.7006	23.438		11.7479	11.4304	13.8073	19.3636
12.0124	11.0498	16.1948	23.7323	18.0897	13.2185	14.2012	16.6654	23.0337		12.4416	11.457	13.7835	19.0514
12.6125	11.4054	16.2236	23.6182	18.6609	12.801	14.3618	16.6505	23.7516		12.3701	11.4779	13.7025	19.1542
13.1297	11.407	16.1877	22.6586	17.897	13.0719	13.9666	16.8578	23.2667		12.4214	11.8253	13.719	18.9977
13.2866	11.2728	16.1679	23.4768	18.0221	12.6791	13.9556	16.8629	22.7588		12.8851	11.872	13.4842	18.5579
12.8087	11.5847	16.2406	23.3493	18.2094	12.7763	14.7264	16.6261	23.6694		13.2724	11.4716	13.8086	18.8128
12.906	11.5832	16.2685	23.7047	18.2062	12.6456	14.702	17.0757	23.6194		13.7417	11.5992	17.0741	18.6231
12.5557	11.6261	16.7385	23.7937	18.6535	12.6761	14.8656	17.0627	23.3258		13.7117	11.6254	16.8934	18.5413
12.5056	11.6407	16.6937	23.5117	18.3973	12.6797	14.7671	16.6684	23.34		13.3937	11.206	17.3641	18.5779
12.7704	11.767	15.36	23.4118	18.8187	12.5046	14.9703	16.8714	23.5917		13.4476	11.4319	16.786	18.1453
11.6725	12.5617	15.8047	23.2253	18.55	13.3365	14.5581	16.5889	24.0166		13.6013	11.4443	18.0035	18.078
12.3627	11.7894	15.6611	23.0888	18.4961	13.208	14.2937	16.8637	23.3531		12.8296	11.6489	17.8733	18.5922
12.2842	11.6755	15.6937	23.1316	18.9095	13.0059	14.4262	16.7008	23.2281		13.365	11.7031	17.6778	13.5179
12.33	12.0175	16.0233	23.2069	18.515	12.9821	14.1161	16.3067	23.623		13.2166	11.2723	16.2156	13.4054
12.9811	11.7316	16.4848	22.6755	18.6085	13.4714	14.4018	16.8214	24.2298		13.2704	11.6476	15.8172	13.7221
12.5639	11.9493	15.6475	22.5629	18.6128	13.7448	14.443	16.7521	24.3404		13.6191	11.652	15.5048	14.122
12.4257	12.0929	15.4369	22.1792	18.1838	13.2972	14.5254	16.7429	24.6092		13.4966	11.5056	15.9515	14.086
12.6346	12.6077	15.4206	22.2122	19.1094	13.592	14.662	16.6323	24.7821		12.7866	11.7285	19.7997	13.7731
12.5493	11.4443	15.205	22.2228	18.9454	13.4541	14.4718	16.6596	24.4191		13.3408	11.6018	19.6641	13.8767
12.2353	11.3464	15.4097	22.2043	19.1624	13.0535	14.5304	16.3853	24.7161		13.1117	11.6438	16.5554	14.041
12.4692	11.5177	14.4092	22.4185	18.9478	13.5055	15.0239	16.4131	24.1692		13.3103	11.5286	15.9702	14.2585
12.4022	11.8208	14.3241	22.5527	19.2473	12.9669	14.6963	16.4173	23.7585		13.5949	11.7923	16.1978	14.3908
12.5713	11.4024	14.4843	22.3386	19.8476	13.5689	15.0332	16.4054	23.9845		13.0101	11.6899	16.6285	14.0296
11.8566	11.6111	14.4798	21.7932	19.3866	12.9196	14.9875	16.1206	23.982		12.7477	11.7027	16.4083	13.9915
12.5111	12.0038	14.7775	22.2864	19.1352	13.645	15.1269	16.4418	24.3454		13.3663	12.0898	13.313	14.3185
11.6295	11.8708	13.8144	21.9811	19.0791	13.5383	15.5073	16.573	24.1377		12.8284	11.7277	13.413	14.5067
12.1955	11.7616	13.9002	22.1471	18.9781	12.8987	15.4086	16.3452	23.1943		13.0738	11.483	12.6117	14.3201
12.433	12.1376	14.0817	22.476	19.3247	12.9404	15.2338	16.5853	23.9692		13.0653	11.7189	12.203	14.6787
12.7042	12.1112	13.8763	21.9598	18.858	13.1544	15.2043	16.2608	24.7908		13.0609	11.8359	11.9216	14.6186
11.57	11.6803	13.581	22.407	18.7794	13.4511	15.2775	16.1527	23.9588		12.4472	11.7957	11.5538	14.8191
11.5824	11.7495	13.9562	21.9102	18.8846	13.1758	15.0046	16.3435	24.5569		12.4287	11.9868	11.614	14.3451
11.6306	12.0584	13.2203	22.2385	19.1122	13.4594	14.6456	16.5593	23.2037		12.7528	11.973	11.758	14.2158
12.0334	12.081	13.0977	22.2016	19.3478	13.4089	15.0922	16.4183	23.8949		12.7805	12.2481	14.0601	14.4656
12.2396	12.3481	13.6005	22.2872	19.1316	13.9015	15.2584	16.916	23.4654		12.8568	12.4407	14.9028	14.4648
12.2459	12.1547	13.1995	21.531	18.7743	13.5577	15.4453	16.4255	23.5866		12.5236	12.1185	11.9103	14.1443
12.7296	11.7062	13.3435	21.8687	17.9549	13.4217	14.9337	15.8331	23.6142		12.4125	12.0073	12.727	13.8752
12.6677	10.9029	13.2868	21.9999	18.352	13.6778	15.1465	16.1603	23.6729		12.7852	11.7965	14.5299	14.0376
12.6276	11.4726	14.2683	22.0074	18.2697	13.8521	15.1372	16.4638	23.7639		13.1089	11.8445	14.5417	14.0459
12.3767	11.8124	14.3265	21.8533	18.3461	14.263	15.0745	15.9498	23.5578		12.6872	11.7085	14.9417	13.8594
13.8969	11.4779	15.8497	21.9194	18.0789	14.2283	15.2888	15.7081	24.0373		13.0816	12.1775	14.411	14.0054
13.0288	11.3055	16.275	21.4453	18.4981	13.5498	15.0599	15.6837	23.834		13.2123	11.6417	11.769	14.4132
13.3115	11.5381	16.9297	21.7718	18.5601	13.5469	14.2016	15.8738	24.3517		12.7427	12.1829	11.7696	14.3971
13.0445	11.7653	15.1499	21.6392	18.6132	13.2981	15.4487	15.7165	24.7379		12.7247	12.1342	11.9568	13.903
12.6584	11.7296	15.3618	21.7146	17.7426	13.0903	16.1197	16.1781	24.0319		12.4807	12.1069	11.6768	14.1502
12.6807	11.7471	16.0608	22.0155	18.0044	13.2023	16.3226	15.9664	24.2061		12.7259	11.9134	12.1212	13.6752
12.9529	11.1516	16.0741	21.9341	17.5991	12.9791	16.0955	15.854	23.4214		12.0968	11.9978	11.6939	13.8622
12.7398	10.9507	16.82	22.4373	18.3356	12.9321	16.4753	16.2559	23.5748		11.8226	11.6469	12.2652	13.4967
12.7077	11.2244	17.3586	22.0726	18.4157	13.1299	16.6262	16.4543	23.5357		11.8592	11.8849	11.6989	13.8945
12.572	11.253	16.8345	22.1872	18.5476	13.1357	16.7663	16.3801	23.9457		12.3308	11.7851	11.3981	14.6788
12.486	12.3078	17.2246	22.2821	12.6966	13.6296	16.5446	16.435	23.984		12.0453	12.2624	11.298	14.2851
12.7813	12.4631	16.8763	22.049	12.408	13.5503	16.9542	16.2266	23.9554		13.1682	11.6751	11.5058	14.0721
14.5815	12.0781	17.2522	23.1032	12.795	13.2316	17.1628	15.8218	23.7445		13.1083	11.5772	11.2043	14.1657
14.1935	11.5824	17.0259	23.0204	13.0514	13.18	18.0608	16.1844	23.3527		12.9478	11.5567	11.2387	13.9345
13.8873	11.3209	15.7957	22.9763	12.2652	13.2284	17.4648	15.9647	23.4948		12.8087	11.4879	11.2077	13.6005
13.3408	11.1251	15.4889	22.3169	12.9216	13.1718	17.8099	16.1378	24.5245		12.9482	11.3513	11.2565	13.9034
13.7466	11.0769	16.6373	22.3954	13.5718	13.0696	17.7185	16.2584	24.6263		12.9272	11.5975	11.2839	13.7813
15.5655	11.2618	16.0572	22.1546	13.2475	12.8325	17.5468	16.3549	24.9656		12.9154	11.7294	11.4475	13.9046
16.1331	11.2145	16.0955	22.2982	12.9113	13.1163	17.1001	16.8359	24.8681		13.027	11.5463	11.7226	13.5072
15.0684	11.2101	15.4289	21.6141	13.0915	13.3447	17.7403	16.8866	24.6742		12.8427	11.5551	11.8828	13.7078
15.1479	11.1729	15.3183	21.5334	13.007	13.084	18.2123	16.8343	24.1145		12.36	11.7378	11.7176	13.7806
15.8829	11.2473	17.3518	21.5316	20.216	12.9239	18.2726	16.969	24.281		12.497	11.9024	12.0442	13.6098
15.8243	11.3998	16.9818	21.892	20.4493	13.2748	14.413	17.8392	24.4675		12.643	11.5509	11.8669	13.5543
16.0108	10.9806	16.6538	22.1027	19.8054	13.2389	14.9399	18.0521	23.8402		12.9248	11.8265	11.7997	14.2386
15.7945	11.2135	16.7541	22.0851	20.7351	13.063	16.4087	18.0471	24.4015		12.737	12.2428	11.7804	14.2316
16.2947	11.3589	16.6375	22.2995	20.7965	12.3734	16.0931	17.631	23.5991		12.7646	12.2132	11.6388	14.1775
15.964	11.2166	16.3658	22.6279	20.4985	12.4129	16.186	17.9516	23.8277		12.429	12.1858	11.8649	14.544
17.042	11.5881	15.7729	22.3731	20.1457	12.7054	16.1327	18.3381	18.3663		12.9566	11.893	11.2638	14.0177
16.6189	10.943	15.6355	22.3653	11.992	12.6764	16.7002	17.5342	21.1978		12.8165	12.0245	11.1003	14.3788
17.287	11.4187	16.0808	22.1763	18.2536	12.45	16.1837	17.7525	22.0084		11.3459	11.8515	10.8652	14.339
17.2109	11.065	15.5525	22.1572	18.5312	12.9319	15.4423	17.4461	21.1979		11.6322	11.7434	11.076	14.8397
16.5402	11.2756	14.7415	22.4665	18.2413	12.5825	15.6751	18.1984	21.5562		11.868	12.0169	12.3865	14.4287
16.4205	11.4278	13.8724	22.2001	18.3655	12.7482	15.253	18.2971	21.3105		11.5582	11.872	12.0658	14.3723
16.6661	11.5355	13.7964	22.4594	18.5358	12.7124	15.5133	17.8842	19.7372		12.0014	11.9067	12.1581	14.1716
16.5984	11.5198	14.4483	22.1012	13.3484	12.9329	14.1303	17.7671	20.1599		11.6834	11.8691	12.32	14.156
17.0364	11.6272	15.2019	21.9738	12.7151	12.8965	13.7652	18.0947	18.9714		12.7098	11.9015	13.7914	14.0278
16.9627	11.5549	15.863	22.1199	12.9486	13.1018	13.8082	17.9704	18.7795		12.8329	11.6357	13.4011	13.6581
16.2811	11.4402	15.4884	21.7251	12.4573	12.9875	10.8727	17.9009	17.727		12.5245	11.5368	12.5977	13.7488
16.9293	11.2055	15.5721	21.8184	12.7922	12.6943	11.239	17.4919	18.2974		13.0705	11.5806	13.4227	13.4434
16.5574	11.49	15.395	22.0403	12.7632	12.6906	11.4025	17.7196	18.093		14.5903	11.2901	13.1808	13.6552
16.6523	11.5001	15.4954	21.8568	12.7299	12.5589	11.3837	18.0724	20.0773		14.9231	11.741	13.2146	13.4432
16.5684	11.6033	15.7265	22.027	12.7259	13.0705	11.1978	18.3013	20.1319		14.9756	11.6863	13.0598	13.6077
16.8783	11.396	16.3749	21.7474	13.0024	13.2848	11.5497	18.4011	19.9767		14.5794	11.4608	13.0847	13.6423
17.1183	11.6548	16.3563	22.1424	13.0296	13.1995	11.6115	15.9873	20.4803		14.5029	11.6587	12.5594	13.6647
16.6885	11.7217	16.3717	22.8905	12.9067	12.8885	11.7753	15.5823	20.4855		14.6089	11.8966	12.8913	13.3014
16.3466	12.0338	16.198	22.7331	12.8251	19.8454	17.5815	15.1652	20.2927		14.6162	11.611	13.209	13.5039
16.0799	11.5997	15.7011	22.482	13.0792	22.1136	17.5932	15.0182	20.6668		14.2678	11.5334	13.6352	13.7509
17.5597	11.444	15.3082	22.2056	12.3957	21.0065	17.7415	14.6701	20.1684		13.948	11.6851	13.4086	13.7366
17.7083	12.3564	17.8169	22.1478	12.6793	20.7947	17.3604	14.9645	20.0922		15.6207	11.4837	13.5627	13.5754
17.7576	12.3373	17.1695	22.4402	12.7763	13.375	18.1317	15.0775	20.1865		15.8148	11.6159	13.9542	13.5403
16.7855	12.9267	17.1553	22.2634	13.281	13.4994	17.9966	14.7973	19.6546		15.618	11.7332	13.4987	13.8143
16.7795	12.3781	17.2921	23.454	12.8344	13.3988	18.7218	14.7898	19.7697		15.6259	11.3174	13.3416	13.8884
17.357	12.229	17.6771	23.0343	13.032	13.102	16.3358	14.7105	19.4392		15.2538	11.7643	13.1525	13.403
17.2659	12.1806	17.0884	23.0226	13.3158	13.2066	16.835	14.9251	18.5782		15.028	11.6251	13.1651	13.8855
17.4564	12.1603	16.7839	23.0133	13.2473	12.5425	16.0579	14.4732	19.1515		15.4168	11.4595	12.8037	13.5139
17.1074	11.0642	16.7181	22.6923	12.7111	12.985	16.2241	14.7061	19.6867		15.4302	11.7919	11.7726	13.4227
17.9266	11.3385	16.6535	23.0493	12.9695	12.4538	16.4474	14.8353	19.7298		15.7877	11.8122	11.854	13.1919
19.1286	12.3405	16.7198	22.5598	13.4182	12.6445	14.4669	14.411	19.6129		16.0839	11.4788	11.808	13.0392
19.6936	12.3554	17.337	22.1762	13.264	12.6362	14.8201	14.6447	19.0717		16.0183	11.417	11.5187	12.9553
12.2767	12.2118	16.9818	22.5433	13.4123	12.3321	14.5709	13.535	18.9941		15.4507	11.2006	11.3196	13.2119
12.5713	11.8501	16.6995	22.2414	14.8223	12.4034	14.6817	13.4715	18.0681		15.7895	11.9336	11.51	12.9592
12.1936	12.1815	16.7264	22.3953	14.9301	12.6116	15.5976	14.0536	17.9904		14.631	11.8705	11.498	13.3472
12.1185	12.0951	16.3242	21.9935	21.528	12.623	15.6573	14.0063	18.0832		16.8666	12.1312	11.7621	13.942
12.1456	12.2633	16.9075	22.5027	21.2996	12.4979	15.9241	13.8818	19.0579		17.5558	11.7377	11.4028	11.5281
12.1032	11.9719	16.4834	21.8897	21.2619	12.9255	15.8854	13.7424	18.6842		17.4434	11.1233	11.406	11.8419
11.7097	12.3064	16.5308	22.2582	22.5449	12.864	16.4552	13.903	18.8589		17.1146	11.5131	11.3094	11.7642
11.7644	12.0664	16.4538	22.205	23.0055	13.0248	16.0497	13.7452	17.3586		16.968	11.5157	11.7915	11.7664
11.6587	12.7223	16.6149	22.49	22.8543	13.0688	15.7786	13.7031	17.711		17.3246	11.8801	11.6925	11.8132
12.0505	12.951	16.2539	22.6561	12.6684	13.4442	16.3569	13.5429	18.3714		17.6923	11.5081	11.9591	11.7694
12.2548	13.1743	15.882	23.1654	12.8029	13.4579	15.9518	13.5034	18.0833		17.1942	11.6361	11.9022	10.9987
11.8571	13.9438	15.1472	22.9461	12.9474	13.354	15.9131	13.8302	18.352		17.877	11.8231	22.1417	11.1415
12.2526	14.1804	15.6894	22.9662	12.7855	13.1644	16.1455	13.5244	18.2484		17.2369	11.6362	21.5438	11.4319
11.6562	13.5026	15.0046	22.5371	12.849	13.0967	16.0659	13.7783	13.2644		16.0006	11.6615	22.0647	11.3723
11.368	13.6541	15.1913	23.049	12.6779	13.5974	15.8619	13.7195	13.3344		15.8077	11.371	21.5032	11.1159
11.9408	14.0086	14.8657	23.0473	12.5829	13.1198	15.9362	23.4171	13.6123		16.3215	11.5942	23.0934	11.2599
11.6193	12.7192	14.9564	23.2245	12.7582	13.3155	15.8589	23.5303	12.6452		16.3723	11.3435	23.2349	11.1927
11.8537	12.748	14.3495	22.9997	12.763	13.9121	15.8999	22.6644	13.3048		16.0608	11.5778	22.5456	11.1613
11.5263	13.3169	14.3803	23.1909	12.9299	12.8294	15.8373	22.952	13.4959		15.9724	11.7298	20.6181	11.384
12.1716	12.8004	13.949	23.5843	13.8425	12.3099	15.7317	23.0317	13.3016		15.8136	11.9169	20.9227	11.0126
12.1319	12.8563	13.6599	23.4928	13.3232	12.331	15.8412	22.7063	13.3816		16.0874	11.7544	20.8551	11.184
12.2704	13.2321	13.7997	23.425	13.187	12.0857	15.3494	22.836	13.4455		16.0876	12.0949	20.2752	11.1711
12.1409	13.8775	14.2446	23.4017	13.1397	12.1912	15.3115	20.672	12.9652		15.9105	11.8184	22.8214	10.8774
12.1311	12.4992	14.2508	24.2672	11.7496	12.2036	14.7483	20.4871	13.2883		15.9481	11.8386	24.6845	11.0413
11.9701	12.9409	15.1378	23.4461	11.8956	11.784	15.2028	20.1519	13.3621		15.5819	11.9063	21.4462	11.41
11.9857	12.3706	14.8986	23.4315	12.4601	12.4563	15.8191	20.0447	13.0533		15.4262	11.6424	21.2788	11.248
12.1938	12.367	15.3357	23.605	11.9147	12.8436	15.7612	22.2714	13.4298		15.2589	11.6117	25.3241	11.3296
12.0067	12.3353	15.0875	23.2234	11.8701	12.9074	15.5535	24.2132	13.2884		15.6214	11.853	25.1623	11.1936
12.3494	12.3429	15.4655	23.3004	12.2276	12.7648	15.3923	24.3536	12.8041		15.317	11.606	24.8951	10.8777
12.4344	13.2493	15.6524	23.4362	12.5632	12.6737	15.5272	17.116	13.1436		15.6381	11.3398	25.2006	11.5205
12.035	12.7673	15.4217	24.4205	12.2849	12.5377	15.7645	16.4609	13.0579		15.3934	11.6764	26.3564	11.2288
11.904	13.5615	15.5197	23.7839	12.2667	12.5044	15.9747	16.8642	12.8366		15.3286	11.4999	26.0757	11.7509
12.3654	13.5357	15.5343	23.396	19.0552	13.475	15.8712	17.1668	12.3215		15.8842	11.8517	23.6892	11.8727
11.8327	10.5985	15.5158	23.8583	20.7856	13.1758	14.7516	17.0576	13.1861		15.9946	11.3045	23.6357	12.092
11.8273	10.4741	15.3145	23.8291	20.3869	13.142	14.7739	17.113	13.0861		15.896	11.4103	24.1008	11.7575
11.8326	10.9225	14.7143	23.2772	23.1194	12.8407	15.8948	17.1419	12.6317		16.6109	11.4954	21.204	11.8364
11.8391	11.2637	14.7906	23.3262	23.4019	13.099	16.2228	16.4906	12.395		16.1799	11.6892	33.8601	11.6377
11.8761	11.43	13.8616	23.0057	16.5573	13.426	16.3311	16.6091	11.7013		15.8768	11.4892	34.5571	10.6471
11.4696	11.0968	13.5782	23.1029	13.097	13.7938	15.8445	16.4408	11.7229		15.9513	11.5222	34.4992	10.5288
11.5514	10.6086	13.7946	23.1001	12.8147	13.4833	15.6104	17.1614	11.9841		16.2142	11.4505	35.0691	11.472
11.0505	11.1388	13.9489	23.5714	12.8389	13.8022	16.2717	17.4799	11.797		16.315	11.243	18.8519	21.8304
11.5059	11.1531	13.7635	23.3039	12.6486	13.8765	16.2152	17.2067	11.9119		17.4437	11.4492	20.594	21.4654
11.4798	10.9429	13.4962	23.4505	12.9668	13.7535	15.9085	17.781	12.0021		18.2152	11.5227	20.7784	21.8179
11.8837	11.1112	13.2301	23.1333	14.7296	13.9056	16.4047	17.6426	12.4032		18.5314	11.3881	20.8563	31.2567
11.6754	10.9474	13.0499	22.4698	12.5515	13.6706	16.4128	17.5416	12.2797		18.4038	11.6138	20.7524	17.8903
11.426	11.0085	13.1213	23.7707	12.7859	13.1436	16.9149	17.3345	12.3203		18.8454	11.388	22.7193	18.3608
11.6505	11.2766	12.8979	24.1692	25.2879	13.4499	16.9238	16.9493	12.2865		18.7321	11.5009	22.5137	18.6427
11.5464	11.1344	12.8465	23.3515	12.073	13.542	16.2695	17.1321	12.1129		19.6171	11.5249	22.4463	18.9432
11.67	11.1104	12.8242	23.5828	12.4089	13.3076	13.3811	17.4207	12.4918		18.121	11.5711	22.1066	18.8646
11.7821	11.4778	12.5397	23.6538	22.4653	13.5585	12.8229	17.0584	12.1786		17.9934	11.556	22.3336	18.7931
12.0482	11.2381	12.4736	23.2674	16.4506	13.3506	12.8472	16.7686	12.7053		17.5135	11.7704	14.4593	18.4403
11.205	11.8877	12.7947	23.6836	17.3033	13.4263	13.3152	16.7805	13.1416		17.6686	11.6941	14.4	18.4352
10.8616	11.3369	12.8105	23.4664	16.7022	13.6821	13.7217	17.0576	13.3073		17.1043	11.5328	14.3639	18.6585
11.1728	11.4614	13.3703	23.3571	16.9743	13.1055	13.66	16.6551	13.483		19.8714	11.5608	14.6043	18.7539
10.9977	11.3209	13.4447	24.0441	12.8247	12.9614	13.9958	16.4486	13.3098		18.8737	11.617	14.063	18.5045
12.18	12.2294	13.1419	23.3224	12.9874	13.0679	13.6934	17.0144	13.2021		17.3552	11.9306	13.8871	18.498
12.1324	11.7493	13.7998	23.8586	12.6323	13.0652	14.0219	16.5322	13.0436		17.5174	11.9202	13.5767	19.0962
12.3609	11.6954	15.0638	23.7713	12.5505	13.0152	14.3694	16.2663	13.5379		16.9697	11.8773	18.7893	18.8506
11.3788	11.6337	15.4917	23.602	12.3999	13.0036	14.3707	16.3724	12.7903		17.4128	11.9057	19.2001	19.0288
11.5018	11.7856	15.1655	23.3369	12.3303	13.7266	14.1466	16.6186	12.9915		16.9572	12.1647	19.4483	19.0207
11.468	11.7101	16.6144	24.0023	12.4728	13.2998	13.9471	16.6046	13.0003		17.7561	11.9105	19.1999	18.9944
12.4711	11.7539	16.3594	24.1241	12.7896	12.9682	13.9255	16.5329	13.0221		16.4977	11.539	18.3486	18.5627
12.2078	11.6216	16.4184	23.9828	19.0039	13.1401	13.523	16.4885	13.2079		16.6329	11.3897	18.9142	18.7157
12.1743	11.6226	16.8942	23.7638	19.5829	13.2988	13.7052	16.532	13.1814		15.613	11.5538	17.6106	18.4295
11.9129	11.1599	17.2412	22.8944	19.117	13.0186	14.4541	16.6277	13.2038		15.9858	11.5574	18.1718	19.0454
12.2566	11.0401	17.1773	23.0257	19.3473	12.6861	13.9061	16.1943	12.9029		17.8942	11.8693	18.4441	19.0866
12.2446	10.9017	18.3344	23.5714	11.8925	12.2401	13.8041	16.0886	12.7353		17.4188	11.678	18.0482	18.6783
13.3504	11.1082	18.11	23.1752	28.4069	12.3139	14.6408	16.837	12.4207		16.9955	11.7074	17.738	18.977
13.2765	10.9595	18.8396	23.0379	27.2125	12.4707	13.7927	16.5893	12.7564		17.4587	11.6918	18.2832	19.1725
13.5049	10.9155	19.3677	23.4459	21.6811	12.4435	13.6519	17.086	12.4977		17.6759	11.5923	18.2398	18.8699
13.1356	11.2055	18.9204	23.3002	16.4078	12.8259	13.9188	17.3891	12.5631		17.5849	11.7027	18.4054	18.2261
13.0935	11.3363	18.8921	22.8272	16.0585	13.2318	13.8943	17.2434	13.1143		17.9818	11.8175	18.0153	19.3618
13.1581	11.1212	18.7687	23.1876	15.715	13.1393	14.0184	17.4153	12.913		17.3736	11.9131	18.902	19.0193
12.9729	11.4613	19.254	22.9904	15.8659	12.8015	13.57	17.6324	12.4236		16.6876	11.8521	18.6316	19.3492
12.5797	11.4254	18.8439	23.3073	15.5108	12.8482	13.9766	17.6877	12.4813		16.9347	11.8919	18.6029	18.6545
13.1026	11.7024	18.2846	23.0204	17.0106	12.6196	13.7494	17.4152	12.4774		16.2665	11.5838	18.476	17.937
13.4421	12.1784	18.2557	22.8026	16.8077	12.7779	14.3011	17.0544	12.7936		16.4245	11.5485	18.4349	17.9045
12.8542	12.1719	17.8406	23.3544	13.4139	12.4441	14.1521	17.2128	12.0084		16.2345	11.6289	18.3917	17.877
12.8527	12.2612	18.3159	23.4571	12.9347	12.8017	15.3709	17.1454	12.1604		16.393	11.5399	15.3292	18.171
12.4191	12.2372	17.715	22.9664	12.5368	12.9077	14.1421	17.0677	13.196		17.3006	11.9931	16.1484	18.275
12.2909	12.1544	17.3074	22.9094	12.8513	12.6722	14.0396	17.3594	13.2231		17.2664	11.5604	15.3547	19.6821
12.0276	12.1585	18.2351	22.3216	12.9372	12.355	14.0983	17.3096	13.0583		17.8787	11.6532	15.357	19.7974
11.8208	12.3271	19.5104	22.5354	12.621	12.3331	14.1501	16.4551	13.3524		17.4686	11.7059	15.4775	19.8311
11.8128	12.7682	18.7424	22.189	11.8114	12.6651	14.7736	16.6608	13.3287		17.0589	11.5411	15.7571	19.652
12.1913	12.1953	19.2768	22.3363	28.8584	12.7593	14.9781	16.4392	13.1351		16.5172	11.7627	15.4824	18.946
11.7617	12.4713	19.5939	22.4291	11.7906	12.7795	14.6941	15.9214	13.3236		17.7332	11.6777	15.614	19.4299
11.6506	12.0944	20.142	22.7997	12.091	12.4241	14.8472	16.2545	13.5627		17.9705	11.2904	15.4636	19.6737
11.4598	12.2871	20.4314	22.4998	12.7668	12.9955	13.822	16.7262	13.4438		17.7628	11.5748	13.352	19.784
11.5346	12.2602	19.6711	22.6562	12.8164	13.4766	14.1093	16.6519	13.5355		17.7656	11.5723	13.146	19.6998
12.0908	11.7867	19.4811	23.1537	12.6789	13.7078	13.7659	16.7488	13.2036		17.6483	11.5263	13.1337	19.5661
11.7954	11.9174	19.1219	23.3056	13.0496	13.3446	13.4508	16.7391	12.9461		17.1198	11.4109	14.3795	19.6989
12.0493	12.0002	19.778	23.4731	14.8067	13.4324	13.6812	17.01	13.713		17.5123	11.5938	13.8714	20.3218
12.2151	11.7993	20.373	23.1296	14.4846	13.1879	13.2081	16.7416	13.7163		17.0036	12.0732	13.8404	20.3685
12.3274	11.7433	19.1265	22.9736	14.6005	12.9364	13.3809	16.2843	13.99		16.1968	11.9348	14.2504	19.9696
12.9934	11.7886	18.8144	22.8953	14.4943	13.4819	13.3774	16.3604	13.7465		16.512	12.1147	14.1393	20.3837
12.4395	11.672	18.9353	11.4528	14.1465	13.2565	13.5591	16.7011	15.2712		16.6467	12.0604	13.9528	19.814
12.3428	11.5117	18.4413	11.5767	19.3221	12.9916	12.9464	16.6275	14.9457		16.7175	11.7565	12.3751	19.8437
11.6141	12.0519	17.9644	10.6794	11.6405	12.9465	13.2513	16.3347	14.8593		16.0823	11.4711	12.7513	20.1624
11.3565	12.0434	17.5727	11.2407	11.7204	12.7939	14.1866	17.343	15.2744		17.7601	11.2282	12.4892	20.3582
11.5182	11.7574	18.3257	11.0405	11.8919	12.7942	13.5673	17.3921	15.1688		14.3291	11.3837	12.4075	20.3484
11.2779	11.3932	18.4457	11.0441	23.8897	13.1265	13.4293	17.1086	15.0698		14.1056	11.3848	12.7019	20.0749
11.8164	11.0704	18.2062	11.2591	16.1114	12.9763	13.3177	16.939	15.8252		14.4447	11.3111	13.4552	20.1944
11.3816	11.7242	19.3125	11.2555	15.948	12.7394	13.5243	16.9397	15.2942		15.6794	11.2231	13.4928	19.7918
11.8411	11.8021	19.3859	11.2619	15.9403	12.8184	13.3552	16.7335	15.5992		15.6735	11.5731	14.2534	19.6317
11.7776	11.7902	19.4873	11.6239	12.4587	12.8889	13.5818	16.5772	15.3719		16.3659	11.4946	14.6024	19.3468
11.5618	11.7116	19.5236	11.465	13.8954	12.4618	13.7806	16.538	16.0802		15.2398	11.1121	14.5978	19.6806
11.7368	11.9396	19.3768	11.8992	14.0407	12.7038	13.5881	16.607	16.6129		15.6877	11.1909	13.6832	19.2609
11.4097	11.7881	19.2389	11.4911	14.512	12.6173	13.9344	16.8233	16.0489		15.226	11.5063	13.6943	19.7985
11.3036	11.409	19.0802	11.1404	14.3552	12.3976	14.827	17.2063	16.125		15.0953	11.5206	13.76	20.5048
11.1349	11.4502	18.796	11.2596	20.7666	12.9028	14.2783	16.8941	16.0313		15.4226	12.0248	13.3732	20.9546
11.4359	11.9475	18.8257	11.1403	20.9444	12.7115	14.3474	17.0072	16.3452		15.8719	11.9908	13.4158	20.587
11.4754	11.4655	19.3072	11.0117	11.6455	12.9929	14.3929	16.7324	16.4822		14.0057	11.9762	13.3277	20.4951
11.2423	11.6635	18.7535	11.184	11.6557	12.7283	13.6074	16.8312	16.5667		14.1912	11.7699	13.458	20.6767
11.1185	12.1025	19.3104	11.198	16.7246	12.8756	14.1899	17.032	16.38		14.543	11.6866	13.7338	21.0149
11.2609	11.9646	19.1966	11.2975	20.8877	12.7998	14.3961	17.0884	16.0587		13.8721	11.3597	13.4117	21.2834
11.2949	11.9458	19.2412	11.1014	11.9121	13.2078	13.7274	17.5014	16.354		13.6302	11.8035	13.5126	21.5019
11.1396	11.6713	17.8642	11.2753	11.7804	12.753	13.8382	17.2918	16.5561		13.2074	11.5871	13.4426	20.429
11.5379	11.856	18.1296	11.6295	11.1961	12.7184	13.6768	17.6472	16.3644		13.2127	11.4372	13.6682	20.6858
11.1695	11.6739	19.1314	11.7696	11.5656	13.3483	13.6199	17.1413	16.2392		13.1076	11.3566	13.4331	20.5287
11.0528	12.2327	18.7314	11.5716	11.728	12.8717	13.848	17.0313	16.419		13.3612	11.2409	13.7086	20.7617
11.1024	11.9708	18.9719	11.0841	17.077	12.9467	14.0148	17.6311	16.2195		13.5708	11.6332	12.9634	20.5881
10.987	11.9025	16.7676	12.1961	16.7073	13.0786	14.2111	17.4796	16.6231		13.2971	11.3609	13.365	21.2109
11.4428	11.9111	16.7842	11.3737	16.655	13.0207	13.6737	17.2483	16.3051		13.4722	11.2164	13.5043	20.6664
11.0718	11.7836	16.3403	11.527	16.8477	12.7387	14.4721	17.3246	16.4709		13.2005	11.3458	13.232	19.7553
10.9305	11.3022	16.5843	11.3969	16.856	12.7205	13.7282	16.9993	16.1534		13.8264	11.4658	13.2437	20.6835
11.0498	11.3441	16.5079	11.1991	12.8715	13.0874	13.2656	17.2091	16.5247		13.6711	11.2931	13.8185	20.5358
11.0093	11.874	16.6527	11.3804	12.4809	13.0315	13.3058	17.3836	16.9042		13.9705	11.1288	15.3979	20.6292
10.8228	12.3284	16.5605	11.3032	16.5721	12.4963	14.5759	17.3605	16.5996		14.124	11.4544	15.4839	20.7897
10.8981	12.3319	16.563	11.7768	16.98	12.4685	14.3447	16.921	16.8573		14.051	11.5503	15.0381	20.5955
10.8775	12.0961	15.3925	11.6049	16.3376	13.1347	14.3644	17.3994	16.3972		13.9425	11.4882	15.1924	20.235
11.0439	12.3011	14.531	11.8075	16.6094	13.2308	14.5116	17.1229	16.2557		13.4986	11.6066	15.1153	20.1624
10.9446	11.8731	15.1979	11.9257	16.4172	12.7455	14.5782	17.1624	16.8227		13.4238	11.5236	15.2722	20.4264
11.412	11.9434	15.1545	11.6961	16.9951	13.0431	13.9776	16.9234	16.4337		13.6946	11.5349	15.3123	20.5107
11.3239	11.9348	15.0632	12.1412	16.4872	12.9937	14.1454	17.2837	16.2416		13.4134	11.8203	15.4403	19.9699
11.1357	12.2481	15.6797	11.7706	16.446	12.899	13.3624	17.1441	17.0426		16.0422	11.3867	15.3443	20.4352
11.1199	12.2606	15.9469	11.7378	12.0437	13.0577	14.3688	17.3465	17.3568		12.4184	11.3564	15.6351	20.1822
11.1884	12.437	17.0501	11.8628	12.7767	13.0553	14.0334	13.8323	17.648		14.2026	11.1111	15.4178	20.5558
11.2716	12.0255	16.334	11.7974	14.9181	12.8013	14.2935	14.1501	16.8938		14.1275	11.3915	15.494	20.016
11.0487	12.0866	16.2923	11.8268	22.0891	12.5886	14.3215	13.6911	16.3882		14.7601	11.3367	15.5679	20.0751
11.0337	12.3635	17.731	11.9116	21.4373	12.9243	14.1539	14.0722	16.7905		14.725	11.4758	15.4907	19.8092
11.4711	12.5947	16.4436	11.8208	21.774	12.5182	14.3468	13.9978	16.7955		14.2196	11.6342	15.1053	20.1488
10.98	12.088	16.7059	12.2196	21.5026	12.5867	14.7361	13.9233	16.6773		14.4414	11.4617	15.4364	19.9301
11.463	12.6996	19.5968	11.5924	23.6748	12.6223	14.4437	13.6239	16.8344		14.9919	11.3531	15.1047	19.2431
11.3538	12.6453	18.039	12.0326	16.1267	13.1483	14.4406	13.9101	16.5897		14.7696	11.9033	15.2845	20.195
11.229	12.4289	18.8299	11.8813	16.2526	12.8208	13.7378	14.1491	16.7026		15.0298	11.8062	15.3635	19.8658
11.2444	12.4676	20.1538	11.8245	16.6597	12.7792	14.2439	14.0106	16.8593		15.636	11.754	15.1384	20.0246
11.5703	12.5052	19.9833	11.4745	12.4895	12.4415	13.8154	13.6965	16.838		14.6872	11.7304	14.9249	19.524
11.2157	12.1947	14.2415	11.6401	12.3065	12.8131	14.1072	13.6449	17.2957		14.968	11.908	15.1767	20.0196
10.9621	12.3743	12.2647	11.9236	12.7243	12.3765	12.4241	14.022	17.1584		14.9534	12.062	15.1531	19.6511
11.3366	12.138	12.4211	11.5232	12.9859	12.7881	12.5089	14.0297	17.4594		13.3453	11.6458	15.0094	19.4654
11.5071	12.4451	12.5529	11.8324	12.4613	12.3907	12.5057	13.6592	17.3253		17.186	11.5412	15.5529	19.5337
11.6053	12.3684	12.0603	11.9076	12.3696	12.9021	11.8743	13.6848	17.8383		16.9398	11.7713	15.6802	19.9528
11.525	12.373	10.4514	23.4764	12.4202	12.3685	12.1413	13.9917	17.3674		16.5678	11.9889	15.7584	20.048
11.362	12.5886	10.5601	23.3529	12.6246	12.8904	13.3439	13.5977	17.1265		16.6162	11.3229	15.8276	19.8181
11.8332	12.7559	10.9955	22.9024	12.4247	13.1095	12.8925	13.374	22.2746		16.7158	11.5333	15.866	19.1546
11.7518	12.2014	10.8813	23.3723	15.8014	13.2325	12.8835	13.2964	21.9443		17.0569	11.2518	15.8004	18.7882
11.9229	11.9761	10.767	23.5279	16.0495	13.2546	12.8891	13.4165	22.5914		16.9983	11.893	15.7987	19.2303
11.9357	12.18	10.8601	23.3663	12.5401	12.9247	13.4749	13.4747	19.7266		17.1327	11.6037	16.0552	19.3327
11.5131	12.2527	10.7796	22.8302	12.6288	12.674	13.3352	13.9184	19.5868		16.7279	11.4211	16.5367	20.0568
11.258	12.1258	10.7719	22.7737	12.5515	12.3896	13.2544	13.9389	19.4014		15.814	11.4918	16.1544	20.1317
11.4069	12.0336	11.2119	22.565	26.9646	12.292	13.2887	13.9482	18.8317		15.0866	11.1813	16.267	19.9855
11.393	12.4515	10.3762	22.4905	26.7004	12.2362	13.1466	14.0687	19.193		15.5957	11.2683	16.2161	20.2604
11.4687	12.0922	10.4616	23.3074	15.4109	12.4265	13.2261	13.8902	17.4664		15.3673	11.4297	15.8168	19.892
11.2698	12.1801	10.6946	23.2841	15.685	12.4299	13.3559	13.9019	17.9093		15.3378	11.5296	15.0017	20.5826
11.5354	12.024	10.7575	23.0412	15.6529	12.3651	13.0742	23.4632	17.999		16.2263	10.8788	14.9359	19.9736
11.3713	12.4492	10.9789	22.9288	15.3625	12.3641	13.5058	22.839	18.1298		15.5289	11.4228	14.2416	19.8131
11.503	12.5298	10.924	23.0329	15.3676	12.2512	13.2015	22.8779	18.9477		16.166	11.7526	14.6061	19.1679
11.3994	12.1775	9.8817	23.0018	12.9774	12.7212	12.9143	23.3056	18.5263		16.0322	11.3672	14.6646	19.5406
11.1173	11.9428	11.5938	22.6251	13.2163	12.6771	13.214	23.6889	18.6998		16.04	11.5894	14.8511	19.9958
11.3632	12.0397	11.3259	22.8329	13.3579	12.4582	13.2813	24.7282	19.043		16.4981	11.701	14.8921	20.2246
11.1736	12.3307	10.8857	21.6279	13.2097	12.9657	13.7783	24.9423	18.6873		15.832	11.3178	14.6898	19.7549
10.8671	12.0129	10.4688	21.3245	12.9991	13.0059	13.4466	22.4066	18.6602		16.4454	11.6503	14.7952	18.62
11.0452	12.3641	10.7912	21.534	13.2264	13.4446	13.3296	22.3824	18.6129		16.0831	11.3944	15.5135	19.4502
10.9993	11.7832	10.7831	22.0771	12.768	13.0582	13.3769	21.8808	18.1913		16.2168	11.5	15.0179	19.4978
11.2119	12.2547	10.7426	21.4578	12.6523	13.3025	13.4715	17.0452	19.1822		18.0905	11.4157	14.6743	19.0168
11.0969	11.9886	10.9179	21.7714	12.4685	12.7457	12.8028	16.563	18.5794		17.2443	11.7911	15.3086	19.7597
10.9925	12.0624	11.0397	23.5118	12.8615	13.2003	13.13	16.5765	18.7728		17.3884	12.296	14.9791	19.0154
10.9006	12.1489	10.9734	22.8516	13.0481	13.3669	13.3742	17.0378	18.8918		17.731	12.3312	15.3736	19.1312
10.9073	12.1971	12.1092	23.3235	12.9439	13.2022	13.4824	17.1916	18.4767		17.4152	11.9274	15.4068	18.8734
10.6026	12.2801	12.4868	23.3656	13.2256	13.5542	12.9649	16.7661	18.1328		12.8461	11.3492	14.9814	18.7754
10.9104	12.3971	12.7048	23.1862	12.8121	13.3803	13.2655	17.1439	19.5878		10.5452	11.1845	15.2271	19.4703
10.9772	12.2657	12.6432	22.9833	12.7086	13.4887	13.3754	16.7756	18.0341		11.3338	11.4974	14.9564	19.2597
11.0467	12.2941	21.5087	22.9558	12.8905	13.5978	13.279	16.8815	18.9866		10.9434	11.4385	14.9081	19.0344
11.0254	11.7029	21.9158	23.0169	13.1461	13.3965	13.0144	16.8907	18.6379		12.1612	11.7455	15.0364	19.3568
10.6918	12.2994	21.3088	23.4857	12.7635	13.575	12.9919	16.8411	19.1916		12.135	11.6662	14.6548	20.0256
10.7867	11.985	21.3434	23.5759	12.8717	13.7183	12.8474	16.4063	19.0357		11.4991	11.6265	15.0952	19.3389
10.8041	12.2371	21.1716	23.1272	12.589	12.8637	13.1333	16.5318	18.9372		12.4064	11.064	14.2233	19.3407
10.6883	11.9581	21.4417	22.4435	12.551	13.1719	12.4884	16.8449	19.0632		12.1835	11.3782	14.8962	20.1763
10.8595	12.1202	21.2796	22.8383	12.623	13.4144	12.895	16.6554	19.2164		12.2557	11.3281	14.3755	20.1256
10.8757	12.1445	21.6052	22.8083	12.5994	12.9981	13.2697	17.0028	19.5952		12.3613	11.2812	14.5888	19.4794
10.7513	12.2488	22.0207	22.0118	12.9371	13.5817	12.955	16.5973	19.6347		12.5612	11.5656	14.2558	19.7831
11.0791	12.3311	21.6749	21.9571	12.6388	13.0099	12.4685	17.0383	19.3099		12.3818	11.6037	14.6239	20.0368
11.2401	12.2971	21.7436	21.4499	12.7611	13.0904	12.7884	17.1328	19.2577		13.9808	11.652	14.4512	19.5693
11.226	12.4921	21.2989	22.1602	12.6922	13.0988	12.9903	17.0688	19.6688		13.2807	11.8578	14.4965	19.3682
10.9316	12.7764	21.7285	21.8064	12.9042	13.1937	12.782	16.6525	20.5001		12.875	11.316	15.0573	19.5582
11.0145	12.5505	21.8653	21.8554	12.5856	13.0483	12.9334	17.0402	21.5088		16.8098	11.6314	14.9889	19.261
11.0897	12.9679	21.8651	21.6431	13.0845	12.9697	12.6229	17.0761	21.1227		14.7901	11.4113	15.4059	19.4218
10.7882	13.1502	21.8266	22.5037	21.5635	13.3139	12.8368	16.8121	21.1416		14.8149	11.2383	14.4576	18.9307
10.8526	13.1573	22.1667	21.9296	21.9973	12.8717	12.4827	16.8845	19.7581		13.9551	11.488	14.9451	19.2365
11.197	12.8354	21.8007	21.9204	21.6242	12.9716	12.727	17.143	19.7494		14.701	11.292	14.7448	19.652
11.0949	12.9205	21.6871	21.8636	21.8494	13.409	13.0339	16.8225	18.3367		14.3509	11.4408	15.0184	19.4801
11.0382	12.8395	21.4828	21.8918	20.4542	12.4205	12.7816	17.18	18.7112		14.9352	11.775	14.8651	19.8305
11.0075	12.8648	21.8171	22.0639	21.0566	12.6365	12.7961	16.7149	19.2443		15.7767	11.5711	15.1507	19.7516
10.8972	12.821	21.1856	22.3827	21.5508	13.0415	12.7054	16.7828	23.2269		15.5971	11.3931	15.5683	19.183
11.2229	13.204	21.981	22.397	21.4461	12.8158	12.9722	16.6251	23.7183		15.6461	11.5628	15.1065	19.0167
11.1525	13.0894	22.0327	21.9756	21.7044	12.6116	12.3324	17.1883	21.5831		17.09	11.6595	15.3595	18.8478
10.9879	13.4509	21.5649	22.1245	21.2032	13.162	12.4143	17.0096	21.6362		15.4755	11.312	14.8676	19.1674
11.3223	12.7583	21.4029	21.9543	21.3578	13.2532	12.5982	16.7177	21.5879		14.3013	11.3307	15.0838	18.9602
10.7845	12.7896	20.9472	21.8753	21.0776	13.1269	12.4553	17.0651	24.5092		13.7514	11.2458	14.9956	18.1528
11.0811	12.1431	21.5707	22.0064	20.2829	12.7383	12.8839	17.0519	24.3748		13.4556	11.5481	15.0785	18.7623
11.5324	12.2586	20.7612	22.2874	20.6242	12.7371	12.8565	17.0194	23.1019		13.6291	11.1609	15.267	19.0619
11.0128	12.1452	21.4278	22.0824	20.3677	12.2313	12.5824	17.0039	22.8751		14.3206	11.3812	14.9355	14.0818
10.6297	12.4788	21.2877	22.1335	20.171	12.6743	12.6513	17.0785	22.64		14.4154	11.4652	15.0491	14.2946
10.6786	12.261	21.5551	22.3021	20.2791	12.5622	12.7429	16.7517	22.5161		14.4196	11.2823	14.8111	14.0829
10.7847	12.0447	21.3095	22.4967	20.3319	12.9092	12.1586	16.8907	22.6196		14.5402	11.3156	15.0628	14.1017
10.8547	12.2283	21.1495	22.1885	20.2928	13.3526	12.1314	16.9642	22.6143		14.8487	11.5369	15.0722	14.7739
10.7141	12.2325	21.2787	21.9309	20.8395	12.9594	12.3226	17.0545	22.4417		15.4316	11.3214	15.1314	14.4137
10.8896	12.2154	21.6974	22.0891	19.8781	12.9952	12.5738	17.1453	22.5129		15.6308	11.7151	15.2822	14.29
10.5297	11.8746	20.5863	22.4896	27.1394	12.3353	12.4042	16.9587	22.2875		14.8544	11.7368	15.122	14.2036
10.7196	12.0639	21.0407	22.2787	27.9592	12.5131	12.8524	16.5759	21.463		15.0316	11.6034	15.1695	14.2786
10.7082	11.6944	20.8458	22.5495	28.373	12.8644	12.8065	16.666	21.9281		15.2723	11.2877	14.6078	14.5281
10.5977	11.731	21.9298	22.142	27.9811	12.9948	12.8446	16.9927	20.4564		14.8295	11.1503	14.4493	14.5825
10.5696	11.841	21.0059	22.4654	27.3848	13.3004	12.7429	16.8765	21.5638		15.727	11.5366	14.6607	14.2539
10.861	11.7327	21.3098	21.9149	27.7226	13.4119	13.2664	16.7778	21.5253		16.1938	11.5459	14.6222	14.144
10.896	12.1666	21.36	21.9219	11.936	13.0566	13.1705	17.014	21.9722		15.6915	11.5329	13.8374	13.3518
11.2801	12.2691	20.9354	22.2835	12.3507	13.3143	13.1829	16.8854	21.8138		15.12	11.4394	14.5406	13.9146
10.8063	12.1679	21.8989	22.3957	12.7668	12.9165	12.928	16.8784	23.1139		15.6841	11.5709	14.3242	13.737
10.5905	11.8259	21.6009	20.8226	23.274	12.8063	11.6241	17.0557	21.79		15.0888	11.8125	14.2362	14.1935
10.7638	11.793	21.2444	22.2379	21.715	13.1139	11.6578	16.8886	22.0373		14.2613	11.6138	14.4399	13.7223
10.9009	11.8036	21.034	21.7822	21.5027	13.4083	11.1311	16.7497	21.5763		14.6957	11.7555	14.5215	14.439
10.8937	11.8187	21.5804	21.8187	21.3694	13.1837	11.1452	17.0468	21.8984		14.1875	11.1913	14.5981	14.0736
10.9884	11.6886	21.6814	21.2526	19.8764	13.0598	11.2158	16.5553	20.777		14.0484	11.2902	14.3582	14.7017
10.8753	12.0305	21.3224	21.7225	20.0299	12.9103	11.3471	16.815	21.7071		14.265	11.4163	15.1267	14.5206
11.0103	11.5753	21.6467	21.4493	19.8993	12.5962	10.7619	16.9423	21.8557		13.9136	11.3828	15.0817	13.7619
10.7265	11.8038	21.5569	21.5345	18.3575	13.1804	11.4147	16.7842	20.3249		14.334	11.0713	14.7949	13.7352
10.7432	11.7035	20.8784	22.4037	18.9972	12.8214	11.2318	16.9596	20.0752		14.0466	11.1087	14.5785	13.4095
10.7776	11.8727	21.5265	22.7561	18.6868	13.3679	10.9174	16.8604	22.589		14.6799	11.1167	15.1129	13.6041
10.9377	12.0834	20.7457	22.5436	19.4726	13.1731	10.8368	17.0287	22.7452		14.6985	11.4267	14.4182	13.7449
10.5909	11.9079	21.189	22.1845	19.1241	13.6813	10.9609	16.8923	22.9389		14.9934	11.3695	14.6127	13.1054
11.3455	12.188	20.6704	22.6462	15.3237	13.9033	11.1927	17.5095	21.7579		15.1762	11.288	14.892	13.7453
11.2595	12.3497	20.7815	22.7169	15.6123	13.4719	11.368	17.0752	21.8004		14.7292	11.3109	15.3582	13.4827
11.511	12.0274	21.1909	22.5259	15.9101	14.0257	11.0153	16.7199	20.9892		14.4685	11.2985	15.0069	13.5512
11.682	11.8481	20.9744	21.819	15.6004	13.676	11.438	16.7187	21.1855		14.7849	11.437	14.9049	13.3744
11.6025	12.0837	21.7111	22.1809	15.5724	13.9792	11.1382	16.7239	21.1638		14.5591	11.3346	15.2313	13.4418
11.6119	11.9853	20.6938	22.1651	15.8069	13.3828	11.1566	16.5777	20.9869		14.4914	11.3825	15.2943	13.5319
11.5524	11.9847	21.0054	22.4113	16.1984	13.0199	10.858	16.6528	21.2297		14.4516	11.1221	15.0239	13.2229
11.3214	11.7493	21.2792	22.3191	16.8869	12.8485	10.557	17.0825	21.8249		14.1371	11.3188	15.4003	13.5994
11.818	11.8702	21.3087	22.5578	16.3639	12.9898	11.0869	16.9041	21.7443		14.6082	10.9339	15.0805	13.5957
11.5803	12.0941	21.4766	22.5538	16.4506	13.0393	10.8116	17.0393	21.7885		14.6058	11.4132	15.1964	13.5903
11.3692	11.7801	20.9323	22.1262	16.0806	11.814	10.9546	17.0438	22.1094		14.6799	11.1659	14.9752	13.5641
11.2734	12.1679	20.6602	22.4892	16.0963	12.3542	10.9645	16.5678	21.4022		14.8435	11.2014	15.3145	13.7165
11.6925	12.199	20.7349	22.5778	16.5899	11.7476	11.688	16.7352	21.4338		15.137	11.2329	16.1314	13.9402
12.0364	11.8079	20.6391	23.1739	16.1957	11.9677	11.3717	16.6796	22.0567		15.0915	11.3543	15.9631	13.9098
11.9387	11.9026	20.5885	23.481	16.2424	11.8619	11.6171	16.9194	23.3989		14.8285	11.0644	16.0996	14.0327
11.8366	11.8438	20.4461	23.5747	16.1545	12.0343	11.4132	16.7217	24.072		15.5453	11.0706	16.45	13.9137
11.7282	12.0764	20.2517	22.9998	15.9849	12.1439	11.7572	17.1362	24.0118		15.2482	11.1895	16.6761	14.071
11.4802	11.9919	20.5933	22.3846	15.6863	12.1432	11.8915	17.1014	24.1523		15.6124	11.6392	11.845	13.771
11.5639	12.0873	20.6219	22.4396	16.3631	12.4585	11.3267	16.711	22.9427		14.0508	11.3077	11.4444	13.7508
11.4988	12.3584	20.7039	22.3673	15.5388	12.2134	11.5106	16.8284	23.0961		14.0271	11.1765	11.6553	14.221
11.6132	12.3275	20.4871	22.4428	16.1703	12.5259	11.5274	17.032	23.1994		13.6788	11.051	11.4797	14.2526
11.1825	12.0394	20.6817	22.1756	15.9334	11.9517	11.3713	16.9188	22.6904		14.1827	11.1366	11.7891	14.1189
11.1648	12.0331	20.8738	21.9086	15.0105	12.4282	11.181	17.0484	21.0752		14.2723	11.2693	11.745	14.1145
11.4078	12.341	20.99	21.643	15.2994	12.2238	11.6524	17.1082	21.0121		14.2948	11.2827	11.8556	14.0101
10.8941	12.2764	20.8306	21.7115	16.4746	12.3378	12.157	16.9867	21.532		14.1304	11.4821	15.2586	13.9658
11.0625	12.34	21.368	22.0129	16.7843	12.5297	12.2371	17.0808	20.8787		13.8029	11.4935	15.9583	14.0987
11.4986	12.4007	21.1462	22.1971	16.6195	12.3629	11.6536	16.85	22.005		14.7917	11.129	14.951	14.1005
11.6158	11.9407	21.1042	22.3664	16.4707	12.2696	11.5365	17.5841	22.0341		14.8285	11.2501	14.5869	13.9323
11.2904	12.4979	21.0151	22.4505	16.6852	12.5519	11.2963	16.9116	21.8494		15.0709	11.4068	15.2081	14.0057
11.361	12.7848	20.94	21.0373	16.03	12.554	11.7034	16.9939	21.8386		14.7151	11.2327	13.6371	14.096
11.2496	12.3228	20.8044	21.084	16.3297	12.5463	11.5819	16.9459	21.3896		14.9747	10.9706	13.8417	14.0117
11.3532	11.9294	20.7308	20.683	15.6748	12.1231	12.1361	16.7769	21.2824		15.1769	11.3865	12.6696	13.7311
11.601	12.0423	20.8443	20.9887	15.648	12.2465	11.9676	16.7681	21.3042		14.287	11.2342	13.4267	13.1889
11.2161	12.1651	21.1412	21.4234	15.8931	12.138	11.907	16.3754	21.2703		14.3797	10.8577	12.829	13.8519
11.5982	12.1234	21.5337	21.71	16.1969	12.3759	11.8214	16.7496	18.239		13.9581	11.2096	13.0351	13.4323
11.4038	12.0289	21.8249	22.6116	16.1764	13.0647	11.9699	16.599	25.7121		14.489	11.313	14.8519	13.226
11.316	12.0234	21.4204	22.2425	17.8029	12.3894	11.8151	16.7061	27.047		14.2377	11.4312	14.8383	13.3179
11.4171	12.1395	21.4887	22.4984	17.7621	12.7243	11.8936	16.9606	26.9074		14.0143	11.8663	14.5075	13.4115
10.9189	11.9513	21.0162	23.0712	17.7808	12.8129	11.6138	16.5774	26.8025		14.1686	11.3688	13.3033	12.9068
11.184	11.9561	21.1873	23.4436	17.9377	12.1385	11.7836	16.1884	26.7021		14.3824	11.262	12.829	13.4582
11.2121	12.5168	21.9179	23.0163	17.9855	12.0633	12.0315	16.3121	26.4723		14.0882	11.5571	12.8275	13.2044
11.4273	11.9789	20.9453	22.7139	18.4271	12.0769	11.8894	16.4172	26.0912		13.4611	11.5636	12.4959	13.2478
11.0094	12.1905	21.1355	22.8806	19.458	12.4786	11.6697	16.2821	25.6091		13.1594	11.8412	13.2789	13.2279
11.2322	12.2656	20.9186	22.7252	19.11	12.8162	11.7533	16.3875	26.1465		12.9296	11.6181	12.9503	14.1697
11.3715	12.2147	21.4681	22.9239	19.7912	12.1933	12.072	16.5269	26.084		13.2927	12.0552	12.8276	14.3206
11.1942	12.2327	22.1053	22.5964	19.4136	11.5195	11.7739	16.2561	20.0766		13.1737	11.3376	12.9558	13.9903
11.1126	12.2952	21.3549	22.5063	19.1187	12.0197	12.1796	16.5873	19.9344		14.5528	11.5752	13.0069	13.8932
11.2045	12.6673	21.3632	22.4079	19.0171	12.3418	12.1545	16.4692	17.4395		15.1919	11.9823	13.0911	14.0722
11.0742	12.5482	21.0601	22.1394	18.8722	12.4942	11.6202	16.6195	17.5353		15.1194	11.5882	12.9359	14.9464
10.9385	12.4069	20.5887	21.659	18.2562	12.0885	11.7393	16.7437	17.3915		14.8878	11.3386	13.0591	15.1809
10.8234	12.1895	20.6413	22.205	18.3791	12.5071	11.5653	16.7853	18.0167		14.7878	11.5053	13.4484	14.3741
11.1704	12.1946	21.0843	21.9662	18.4404	12.3629	11.3836	16.6979	17.8837		13.2041	11.8111	13.6945	14.1925
10.7731	12.4305	21.2865	21.9411	17.7052	12.304	11.9058	16.5105	16.1429		13.2221	11.5361	12.8262	14.4409
10.8023	12.4372	20.9356	22.0326	17.5511	12.1035	11.825	17.0508	17.9479		13.3144	11.643	12.9846	14.3516
11.255	12.5974	21.1583	22.1138	17.5143	11.8936	11.5626	16.8448	16.0827		13.4178	11.6517	12.9029	14.6298
11.1901	12.1726	20.4988	22.2195	17.8427	12.8719	11.8314	16.1865	16.3977		14.1664	11.5232	12.7405	14.351
11.1038	12.1989	20.2028	22.1712	17.6254	12.655	12.0527	16.4597	16.1489		13.7043	11.234	12.2024	14.0842
11.0939	11.7046	21.0768	22.4772	18.1169	12.4929	11.9679	16.8324	16.383		13.3113	11.3254	12.4922	14.7339
10.931	11.8838	21.0575	22.429	18.1139	12.8115	11.8071	16.5007	17.4626		13.3497	11.7419	12.5308	14.6275
10.6383	12.1675	21.3383	22.4297	17.5353	12.8322	11.8872	16.5994	17.4097		13.7317	11.1336	12.7693	14.5725
10.7824	12.4196	21.0746	22.6499	18.0548	12.8599	11.9319	16.4045	17.7475		13.1405	11.3567	12.3988	14.3558
11.0655	11.8432	21.2869	22.1902	18.2605	12.7062	11.8737	16.3118	16.1251		14.2158	11.4039	12.9551	14.4616
11.0619	12.1379	21.7339	22.4655	18.56	12.5996	12.0672	16.3403	15.772		14.5926	11.4531	13.6063	15.1321
11.0232	12.3412	21.158	21.9447	20.1914	13.1719	12.067	16.8318	15.645		14.4171	11.652	13.2382	14.622
11.0594	12.2523	21.3245	21.9796	32.2608	12.8921	21.7767	16.6565	15.1341		14.4267	11.4328	13.3568	14.829
11.0648	12.3835	20.7724	22.0613	13.0664	12.7224	21.5012	16.1733	15.7003		14.625	11.313	13.1927	17.7841
11.1075	12.0832	20.5996	22.0981	12.451	13.8566	21.5922	16.6737	17.2086		14.7055	11.2937	13.3592	18.8347
10.8666	11.6355	20.5723	22.9331	17.795	13.346	21.076	16.4139	16.6745		14.6319	11.2983	12.7286	11.2384
11.2874	12.0737	20.3743	22.8783	18.0374	13.3437	20.5575	16.687	16.6951		14.8115	11.6639	12.1885	11.1815
11.3874	11.8451	20.289	22.6377	20.9942	13.165	21.143	16.7218	16.2171		15.2803	11.3784	12.193	11.5851
10.9909	12.0466	20.6587	22.2657	21.1595	12.9377	20.5279	16.826	16.3059		14.656	11.6842	12.4341	19.6424
11.0482	11.9988	20.579	21.957	20.8972	13.3454	20.9377	16.6039	17.962		14.89	11.4601	12.2007	19.0577
11.3459	11.6449	20.3222	22.2646	20.7973	13.3173	22.1483	16.6771	18.0703		14.8893	11.6342	12.175	18.8603
11.2141	11.6599	20.9576	22.9217	31.9385	13.4272	20.8709	16.6529	17.7679		14.5492	11.548	11.9533	19.246
11.5388	11.8771	20.846	22.8797	19.3327	13.4023	21.1136	16.7046	17.0616		14.8749	11.2115	11.8883	18.5268
11.7385	11.7829	21.9467	22.7199	18.9731	13.2814	21.3086	17.0897	17.2292		14.9562	11.462	12.0592	18.9663
11.7085	12.2933	21.7735	22.0207	19.0117	12.9539	21.1079	16.8415	16.9438		14.6614	11.323	11.6949	18.6127
11.476	12.4077	22.1346	21.9663	19.2769	13.3741	21.2481	16.4823	17.0996		15.1131	11.4192	11.6725	18.8915
11.3099	12.4555	21.7936	22.0463	19.2478	13.1114	21.2278	16.5985	17.086		14.7084	11.6987	12.8358	19.3534
11.4857	12.2948	21.3272	22.3854	19.4779	13.2893	21.445	16.9241	17.2755		14.9671	11.4223	12.38	19.5147
11.5959	12.418	21.3075	22.2511	19.2319	13.5655	21.6627	16.7327	17.8451		14.333	11.3241	12.2894	20.0228
11.9004	12.2684	21.2841	21.5429	13.3572	12.9664	21.7017	16.6094	16.8946		14.2872	11.9948	12.3961	19.1621
11.6935	12.2969	20.5967	22.0484	13.1018	12.607	21.8091	16.6941	17.029		14.6109	11.6969	13.1995	18.5551
11.728	12.1739	20.9254	21.7317	12.8516	12.9324	21.7821	16.5511	16.957		15.633	11.4825	12.7389	18.7176
11.1995	12.4536	20.5541	21.3659	13.2174	12.9842	21.7474	16.7006	17.0713		15.2346	11.9642	12.5836	18.908
11.9091	11.9969	20.8384	20.7875	13.0983	12.6491	21.3049	16.5291	16.4653		15.3285	11.8407	12.3077	19.2708
11.526	12.3672	20.4683	20.924	12.9853	12.5076	21.3288	16.9534	17.42		15.3135	11.3106	12.783	18.7341
12.4901	12.0563	20.9105	20.9478	21.1247	12.5949	21.5663	17.0561	16.3821		15.8007	11.3097	12.4946	18.8546
12.2396	12.4011	20.8474	20.3767	18.1888	12.6112	21.8854	17.1183	16.3052		15.4998	11.888	12.7535	19.2315
11.7901	12.3168	20.7828	20.4242	18.0835	12.842	21.8607	16.5958	16.1338		15.4432	11.4505	12.4306	19.0718
11.8876	12.396	20.5601	20.7837	18.3335	12.247	21.6996	16.7077	16.271		15.332	11.1945	12.9515	19.551
12.1783	12.3155	20.5495	20.9184	12.1969	12.9871	21.3354	16.9809	17.1801		15.5584	12.1473	26.4063	19.735
11.991	12.3095	21.7328	21.0331	12.739	12.7948	21.1693	16.4378	20.413		15.1956	11.7119	26.1064	19.535
11.8298	12.1595	21.1081	21.4064	12.6061	12.7616	18.3444	16.2365	20.8548		15.6897	11.5463	25.7244	19.9436
12.0913	12.0532	21.3244	21.2123	12.5474	12.8128	18.8061	16.5788	19.4974		15.0402	11.4856	26.2185	20.7216
12.2567	12.4945	21.3803	21.8063	12.961	13.1623	18.5946	17.1235	19.6139		14.9711	11.5694	25.6412	20.7901
11.9285	12.652	21.3211	21.3527	12.7477	11.8524	19.2194	17.0163	20.5031		15.3653	11.2706	25.7946	19.2308
12.1546	12.6876	21.2878	21.7619	14.3455	11.7807	21.0912	17.0027	20.1217		15.3365	11.4039	25.2495	19.3743
11.3879	12.1886	21.3536	21.1524	14.2825	11.9754	21.5199	17.3061	19.8687		15.4274	11.1249	25.174	19.8346
11.3203	12.4784	21.2177	21.487	20.9822	11.9159	21.942	17.0969	20.4725		15.3149	11.2983	25.4758	19.1642
11.2417	12.5371	21.3765	21.4429	26.2368	12.2489	21.1452	17.0886	18.5722		15.7123	11.828	24.1137	19.7926
11.233	12.275	21.5246	21.0984	25.7058	12.1011	21.0376	16.6826	17.3324		15.3408	11.6425	24.0975	19.3377
11.4217	12.5481	20.9425	21.3825	25.5223	11.9936	21.0599	17.0959	17.3146		15.7299	11.6971	24.6533	18.8798
11.1202	12.3841	21.0438	22.3266	26.7516	12.3164	21.1317	17.8112	16.9933		15.5823	11.7836	24.4595	19.0569
11.3865	12.3333	21.0482	22.0591	26.3837	12.4897	21.4605	17.7969	17.5357		15.2414	11.6471	24.8841	18.9396
10.9671	12.1862	21.2694	21.4437	26.4626	12.2067	20.8699	18.0117	17.5046		15.5341	11.585	24.3448	18.6552
11.451	12.1759	21.1957	21.1921	26.7136	12.1368	21.4959	17.4804	17.2831		15.6141	11.706	24.8249	18.5622
11.3816	12.6511	21.5149	21.5336	26.939	12.4016	21.1128	16.9193	16.8999		15.5027	11.2551	26.1765	18.6457
11.296	12.4053	21.7077	21.1866	27.1114	12.7728	20.4664	16.8416	16.7665		15.9049	11.4806	25.8575	18.4708
11.4021	12.3841	21.4792	21.558	26.8779	12.563	21.0198	16.7539	17.3746		15.3829	11.5561	24.3423	19.0467
11.8223	12.5464	21.1286	21.2165	26.9169	12.4192	20.9142	16.7188	17.544		15.606	11.6343	24.9714	19.509
11.9839	12.445	21.396	21.5838	26.6637	12.4351	21.0787	16.8734	16.9196		15.4056	11.5491	26.1284	19.2871
11.7482	12.0533	21.2444	21.3368	27.2465	12.2458	20.9735	16.6967	17.3483		15.5473	11.8744	26.4728	19.617
11.7405	11.5805	21.771	22.2984	28.4073	12.5948	21.4446	16.4874	17.6021		15.491	11.9993	26.7199	19.5238
11.8655	11.5406	21.5462	21.6288	29.2126	12.5711	21.7815	16.8275	17.7266		15.9619	11.5089	26.7991	19.4587
12.0359	11.716	21.9461	21.8595	29.3638	12.0303	21.2973	16.6922	17.6016		15.7393	11.6348	27.096	19.5716
12.1841	11.6057	21.1726	21.677	29.3366	11.8551	20.3408	16.2877	17.3415		15.7789	11.3998	27.2544	20.0861
11.9761	12.002	21.1567	21.332	28.9076	11.7387	20.8994	16.341	17.1381		15.3753	11.5766	26.9407	18.4976
12.3159	12.3498	22.2956	21.8501	17.4299	11.9098	20.8046	16.0582	16.8045		15.4873	11.5287	27.8122	18.9371
11.8876	12.5114	22.5075	21.8487	18.0297	11.922	21.0589	16.4069	17.3383		15.6607	11.6115	26.4593	18.8401
11.981	11.7879	22.9638	21.7246	20.5904	11.9465	21.4558	16.0763	16.5039		15.3136	11.4946	26.4969	19.3606
12.5167	12.0299	21.3491	21.6842	20.3313	12.2867	17.3994	16.4619	16.7264		15.9871	11.4452	26.5366	19.5756
12.2431	11.9912	21.1215	11.3552	17.8565	12.2314	17.367	16.1925	16.854		16.1916	11.3144	26.5103	18.9797
12.5906	12.3503	21.1472	11.6569	17.9121	12.6674	17.2192	16.5223	17.112		16.1234	11.6213	26.7211	19.1559
12.5341	12.4035	21.1819	11.6226	17.1955	12.3707	17.3434	16.2185	17.0235		16.5047	11.4507	26.3607	18.6889
12.84	12.2219	21.7678	11.7345	17.1057	12.5289	16.1903	16.2444	16.9268		15.7861	11.5797	27.636	18.7918
12.5349	12.4118	21.3368	11.6694	18.4579	12.4524	16.9322	16.5053	16.5595		16.2446	11.8819	28.898	19.0725
12.4005	12.5599	21.5805	11.501	18.217	12.1666	15.6502	16.7132	16.4811		15.7875	11.2378	28.2194	19.3209
12.0682	12.1389	21.8911	11.3643	17.9621	12.5517	14.9243	16.3211	17.1557		15.4158	11.6066	28.5254	18.9175
12.4755	11.9451	21.6239	11.6156	27.3803	12.4321	17.2541	16.418	16.8312		15.8287	11.75	27.9205	18.8412
12.8217	11.8611	21.5064	11.6102	11.9673	12.8869	16.5731	16.5122	17.3226		15.8638	11.5864	27.4904	18.5816
12.7753	12.2165	21.5829	11.989	12.1872	12.2654	16.5372	16.3792	17.0819		15.4119	11.5429	28.012	18.58
12.0787	12.273	21.3746	11.7871	12.181	12.2015	16.7384	16.3074	17.176		15.6941	11.5051	28.3729	18.686
11.9757	12.6513	21.1351	11.5702	12.3281	12.1183	16.4852	16.3453	17.0541		15.8545	11.9582	28.201	19.5334
11.6811	12.0464	21.2839	11.7477	12.4111	12.9276	17.0596	16.8455	17.2636		15.6646	12.0455	27.862	19.6195
12.1553	12.0682	21.0408	11.7208	12.4544	12.0512	17.5521	16.2834	16.912		15.7568	11.9336	27.944	19.7862
12.4695	11.865	20.9811	11.6338	11.9901	12.449	16.8794	16.5349	16.9782		17.4298	11.7862	28.4897	19.53
12.5341	11.6912	20.4897	11.8478	18.278	12.6115	16.6973	16.2357	16.9496		17.1457	11.806	28.8179	19.2492
12.1858	12.1568	20.9531	11.7945	17.9449	12.0396	16.4447	17.2112	16.842		17.1528	11.8974	28.7626	19.5032
12.597	12.0134	21.0701	11.5153	17.8238	12.4118	16.5251	16.7081	16.9201		15.9444	11.5777	28.7396	18.7788
12.5154	11.9498	21.1306	11.8112	18.0687	12.7497	16.0225	16.4849	16.6744		15.2623	11.4398	28.7691	18.8519
12.762	12.1128	21.0569	11.9333	11.8532	12.5802	16.8425	16.2301	16.6174		15.5426	11.776	28.8639	18.7982
12.5365	11.9119	20.9279	11.601	12.0154	12.8886	16.746	16.2567	16.5542		15.3223	11.7498	29.3888	19.5308
12.4096	11.9383	21.468	11.7389	12.7032	12.5808	16.4129	16.0379	16.3452		15.4493	11.4402	28.9212	19.7318
12.0345	11.8224	16.5658	11.6121	12.9351	12.7258	16.9932	16.1538	16.4079		16.2158	11.4123	29.5294	19.7582
12.6235	12.0327	16.3348	11.7274	13.065	12.9112	17.0654	16.4075	16.5031		16.1398	11.6178	29.6415	19.6242
12.2467	11.6542	15.9324	11.8811	13.2077	12.9495	16.9824	16.081	16.2378		15.6933	11.575	28.9817	19.9219
12.6518	11.8241	19.9992	11.5963	13.1345	12.6004	15.9986	16.0345	16.817		15.9637	11.6972	29.063	19.8651
12.5777	11.7574	19.4001	11.4122	12.634	12.7542	16.7318	16.0723	16.705		16.3796	11.5622	29.0596	19.9044
12.5978	12.022	19.6927	11.4913	17.6529	12.8383	16.8166	16.3443	18.5855		16.1172	11.5564	28.9975	19.9513
12.4782	11.9167	16.8294	11.7351	17.7484	12.6725	16.2909	16.0288	17.563		16.3145	11.5406	29.045	19.7119
12.1915	12.2464	16.6451	11.5556	17.5159	12.502	16.943	16.3097	18.02		15.821	11.5478	28.7211	20.0629
12.7523	11.8546	20.5332	12.0844	17.695	12.7514	16.9685	16.5202	17.3082		16.2044	11.8807	29.0555	20.1562
12.0814	12.1485	20.5497	11.9711	13.0823	12.767	16.7062	15.9155	16.85		16.3557	11.4167	30.0432	19.7148
11.922	11.8082	20.7584	11.3925	12.7285	12.8323	17.736	16.1948	16.579		16.4269	11.4155	30.0318	19.6898
12.6204	12.135	21.6355	11.65	13.003	12.4208	18.1642	16.3173	16.8599		16.4596	11.612	29.5129	19.5463
12.6443	11.8005	20.3086	12.0013	13.1972	12.3891	17.9732	16.4575	16.5501		16.9776	11.419	29.5283	19.5823
13.072	11.9002	20.7744	11.8077	13.0078	12.7021	18.4264	16.3597	17.1071		16.8307	11.6828	29.6249	19.0721
13.1243	11.6334	22.451	11.682	12.7915	11.8486	17.7808	16.3503	16.7272		15.6902	11.847	29.4767	19.9372
13.099	11.8891	20.9173	11.9352	26.2485	11.7655	18.1202	16.5192	17.0607		16.1102	11.866	29.0502	19.8272
12.8536	11.753	20.623	11.4813	26.2833	11.7226	18.0097	16.9386	17.2507		15.9995	11.8504	29.0805	19.6564
12.4488	12.0325	20.9631	11.8944	19.5063	11.8024	17.923	16.6295	16.6543		15.4086	11.8967	28.368	20.3269
12.6981	11.5395	21.9697	11.9517	19.4229	11.8802	17.9429	16.7634	15.9814		15.5705	11.6085	29.0377	20.0406
12.6653	11.9464	21.9462	11.9113	13.3448	12.7145	12.4646	16.5368	15.856		15.3236	11.4658	29.3532	19.9277
12.9994	12.0475	22.5802	11.6521	12.5177	11.9635	13.6989	16.2383	16.2995		14.9832	11.6145	28.7917	19.5877
12.9695	11.916	22.8178	11.4737	12.3247	11.8416	13.214	16.2369	16.822		17.9081	11.5134	29.1817	17.9309
12.597	11.9571	23.2101	11.3909	12.3566	11.8732	13.074	16.2681	17.0613		18.0523	11.2157	28.6746	18.2689
12.8259	11.7525	22.9187	11.0988	12.5744	12.2266	12.7373	16.3561	17.0737		17.1097	11.5492	28.1226	18.4362
12.5698	11.9079	23.0339	10.9844	15.3091	11.7723	10.7782	16.6711	16.4377		18.2297	11.3861	28.2693	18.3256
12.558	11.7442	24.1263	11.0102	15.1291	11.876	11.167	16.7215	16.8868		18.2049	11.3518	27.8729	18.6029
12.8829	11.568	24.3438	11.4645	20.7256	11.945	11.243	16.4867	16.547		17.7007	11.4671	28.4859	18.9628
12.7247	12.085	24.311	11.3541	20.6218	12.1802	12.272	16.501	17.1585		17.4604	11.6361	27.443	19.2179
12.4484	11.9919	25.0866	11.2151	21.361	12.8365	11.3858	16.508	16.7167		17.3645	11.6313	28.1961	19.2378
12.4941	12.1019	25.0604	11.2521	25.7227	11.7813	16.175	16.2182	17.1207		17.1713	11.8076	27.7222	19.3571
12.3693	11.7885	23.8219	11.3041	26.2812	11.7648	15.9437	16.5616	17.0618		17.2149	11.3964	28.5951	19.0938
12.3736	11.773	23.7713	11.4403	26.982	11.873	15.7918	16.2126	16.7959		17.6895	11.5061	28.3371	19.246
12.1517	11.7631	23.134	11.1261	27.4876	11.9976	16.4724	16.5238	16.9215		16.821	11.3829	27.9632	19.8213
13.2883	12.1216	22.802	11.0372	12.6984	12.1722	16.3545	16.9662	16.8597		17.0953	11.5331	29.217	19.161
12.8937	11.8943	22.6089	11.2157	12.4945	11.7005	16.4471	16.3907	16.1285		17.2223	11.6986	30.2952	19.4401
12.6458	11.8391	22.5307	11.1257	12.2691	11.9685	16.2809	16.5445	16.1763		17.5957	11.5508	30.2509	19.1062
13.1542	11.9516	23.0675	11.1765	16.0199	12.2923	15.8672	16.8451	17.3598		17.1595	11.2342	30.0821	19.7492
12.365	11.8208	23.7276	11.0378	17.508	12.7572	15.9079	16.7263	16.2215		17.4538	11.3281	30.3638	19.5942
12.7715	11.8136	23.6073	11.1164	17.4618	12.5554	15.4266	16.928	15.9561		17.5381	11.7036	29.3174	20.2337
13.5636	11.9862	23.7998	11.0941	18.295	12.5819	15.9421	16.4196	15.2955		17.41	11.3325	31.825	20.2499
13.4116	11.6245	23.0627	11.2903	18.4423	12.0953	15.8643	13.1268	15.6382		18.7557	11.6705	32.5399	19.9021
13.9472	12.0142	23.0865	11.0311	18.3299	12.562	15.5367	13.8023	15.4688		20.0749	11.4979	33.5204	19.4307
13.7324	12.3062	21.6757	11.2692	18.3884	12.16	15.3195	13.6037	15.6219		17.3538	11.1418	33.4791	19.9891
13.3303	12.0894	23.4211	11.2439	13.1202	12.0344	15.6551	13.6624	16.6191		18.59	11.5769	32.7933	19.5901
13.3563	12.1348	22.9611	11.2244	12.9722	12.1222	15.3821	13.6827	16.8062		18.5497	11.5973	32.4771	19.4294
13.5607	12.1281	13.0685	11.6056	20.0595	12.3691	16.1388	13.9529	16.5399		15.8149	11.2996	31.2319	19.5254
13.6396	11.8401	13.4186	11.2478	20.1142	12.3388	16.1208	13.9118	16.0384		15.4999	11.4098	31.6557	19.1738
13.1877	11.7388	13.0609	11.486	20.1426	12.3467	15.9531	13.6996	16.0409		15.4289	11.4729	19.0246	18.7015
13.2978	12.0792	13.5356	11.5033	20.5725	12.1169	16.0781	13.5392	16.1118		15.8221	11.8444	19.3042	18.837
13.5593	11.997	13.0277	11.5805	20.6372	12.4417	16.17	13.9382	16.3774		15.5132	11.4136	19.6199	19.3982
12.3817	12.0141	13.3269	11.6475	20.4859	12.1506	15.6588	13.5067	16.5245		15.9073	11.3939	16.8935	19.2331
12.7546	11.9065	13.2471	11.4428	19.934	12.5238	15.7469	13.3306	16.2712		15.8056	11.6378	17.2264	19.5606
12.3154	11.9806	14.2753	11.5569	19.8431	12.2248	15.8671	13.271	16.4213		14.7912	11.3731	17.5379	19.3193
12.4511	11.917	14.2988	11.4267	13.2058	12.0669	15.8975	16.8086	16.6048		14.1073	11.4504	17.5366	19.1657
13.4096	11.9662	15.635	11.3355	13.4271	11.8287	16.2182	16.5272	16.7238		13.8123	11.4253	18.9502	19.219
12.8897	12.0708	15.8465	11.6238	13.9168	11.7548	16.2658	17.0077	16.5025		13.3057	11.3616	17.4857	19.7329
12.6848	12.2342	15.9428	11.2291	13.8339	11.9366	15.8784	16.5913	17.0643		13.1688	11.4766	17.9917	20.0325
13.2903	12.1638	16.0478	11.299	26.4094	11.5531	16.2203	16.5832	16.2922		12.6891	11.4329	18.4504	20.0748
16.4359	12.0848	16.0292	11.259	26.928	12.329	16.176	16.7865	16.3665		13.0586	11.4841	18.1894	19.8499
17.0896	12.2104	15.6327	11.5802	26.3088	12.2929	15.7893	16.6245	15.9138		13.2581	11.5102	17.9289	19.5686
17.4208	11.7256	15.1396	11.5007	26.9926	12.8003	15.3587	16.4838	16.6568		13.8121	11.4726	17.847	19.352
17.2825	12.0038	15.9519	11.1202	26.2007	12.9919	14.8358	16.3004	16.8166		13.5221	11.849	18.0863	19.765
17.318	11.9973	15.6798	11.2775	25.772	12.3254	15.7725	16.5805	16.7342		12.9603	11.4829	17.8991	19.0887
17.9263	12.0214	15.1907	11.5073	17.738	12.7305	15.756	16.7967	16.6512		12.4509	11.5147	18.76	19.7172
17.7353	12.14	15.1331	11.4395	19.4247	12.3984	15.606	16.6681	17.3053		12.8836	11.6664	18.4971	19.3962
17.1883	12.1563	14.7742	11.5242	19.456	12.0388	15.6157	16.5626	16.9469		13.068	11.7911	18.1789	19.4161
17.5216	12.7492	14.7501	11.7833	19.3629	12.148	15.5071	16.7831	16.9079		13.5994	11.6089	18.2406	19.5894
17.3741	12.0398	14.6617	11.287	19.3875	11.8706	15.1494	16.7648	16.8272		13.5003	11.8231	17.5631	19.109
16.7394	11.7549	14.9352	11.5726	19.311	12.127	14.4657	16.3923	17.7348		13.4659	11.7523	17.3385	19.673
16.9035	12.0494	15.1939	11.3547	13.4418	12.2387	14.7518	16.4997	17.2404		13.1329	11.6233	17.7875	19.5226
17.1383	12.1632	15.1375	11.5322	13.3802	12.3841	14.8469	16.3418	17.1554		14.1716	11.9975	17.9668	19.6763
11.443	12.3398	15.3692	11.3904	13.3368	12.2009	15.9895	16.4196	17.0968		11.9918	11.909	17.8144	19.4613
11.0029	12.2308	15.0249	11.4203	14.0164	12.6068	15.1549	16.3397	17.552		11.7606	11.7067	21.9942	19.649
11.4938	12.1448	14.7296	11.1957	13.2585	12.6305	15.5763	16.1597	18.0852		11.8613	11.5951	20.3818	20.1236
11.4155	11.9327	14.7515	11.4238	13.1856	12.4783	16.4814	16.3057	18.0123		11.3772	11.5848	18.572	19.8978
11.25	12.4962	14.9571	11.5617	13.221	12.3778	15.9778	16.3241	17.3627		11.269	11.5562	18.9945	19.6631
11.1463	11.9999	15.1301	11.4194	13.648	12.3839	13.9303	16.3355	17.246		11.2776	11.2477	19.5263	19.4436
11.4817	12.2704	14.9519	11.3996	13.3872	12.8723	13.9025	16.3538	17.6178		11.3524	11.7157	22.0981	19.8636
11.4497	11.681	15.4426	11.133	13.2163	12.8133	15.0439	16.6267	17.3916		12.4291	12.0412	21.4741	20.302
11.5376	11.9114	14.9265	11.5525	13.2806	12.4847	14.0917	16.3847	17.1271		12.9126	11.6716	16.4576	19.757
11.4916	11.8408	14.0521	11.2696	12.2176	12.4714	14.6479	16.7089	17.2603		12.9845	11.7158	16.8995	19.341
11.702	11.8889	15.1134	11.0446	12.049	12.1609	14.7825	16.3339	16.9615		13.1724	11.8034	17.8011	19.9923
11.3062	12.091	15.0601	11.2033	12.9061	12.481	15.0046	16.6607	16.7499		13.4351	11.4781	17.5278	19.7625
11.4102	11.9232	14.9355	11.1813	12.8541	12.8138	15.2796	17.0491	17.4981		13.1369	11.8394	17.7813	19.4707
11.2203	11.8979	14.8421	11.1019	12.9944	13.0742	14.2586	16.6524	17.2693		12.8455	11.4408	17.2818	19.7511
11.3126	11.7593	14.5015	11.6156	12.9375	12.9128	14.1354	16.824	17.0112		13.2425	12.0084	17.2073	19.851
11.8021	11.6623	15.096	11.3057	13.0009	12.7475	14.3365	16.416	16.9441		12.9287	11.501	17.6213	19.6011
11.918	11.6556	14.4579	11.5643	13.4989	12.4048	14.1023	16.5836	16.7327		12.9805	11.2312	18.0529	19.9798
11.3038	11.7791	13.5568	11.1665	13.5005	12.7597	13.9171	16.1284	16.9031		12.664	11.8322	18.1036	19.5268
11.3263	12.1302	13.5126	11.0646	13.1377	12.3432	16.8004	16.9202	17.2038		14.465	11.7962	20.8859	19.5059
11.4771	11.6723	13.9351	11.1068	12.8287	12.5932	16.1121	16.589	16.9771		13.9219	11.7504	21.2305	19.4709
11.5902	11.6796	13.7046	11.0117	13.211	12.9429	18.1182	16.5237	17.372		13.6724	12.124	20.5973	19.7821
11.5899	11.6487	13.7401	11.1072	13.3583	12.5176	18.151	16.0674	17.1317		14.5252	12.1075	20.7259	19.0133
11.5315	11.6184	13.6923	11.243	13.2696	12.3656	17.6861	16.3244	17.1221		14.5415	11.7091	20.4043	19.4012
11.7988	11.7631	13.8315	11.1434	13.44	12.4709	18.607	16.5193	17.2215		14.2246	11.7068	20.8547	19.5243
11.1247	11.8484	13.76	11.1606	13.5855	12.7707	17.6664	16.6978	16.9922		13.8581	11.8284	20.5213	19.8911
11.1937	11.9106	14.2642	11.2098	13.8524	13.1522	12.8039	16.3477	17.0458		14.1921	11.5041	21.0223	19.4662
11.8736	11.8236	14.0301	11.0514	13.8267	13.4788	11.5141	16.2408	16.6383		13.5268	11.6238	20.6886	19.6113
11.4209	11.8555	13.8309	11.0258	13.7571	13.0954	13.0993	16.3603	17.3685		13.2761	11.3803	20.5881	19.9423
11.4312	11.573	13.7675	10.8181	13.5387	13.3702	13.3236	16.4108	16.4377		12.7559	11.416	20.3659	19.6579
11.5213	11.7404	13.3405	10.9419	13.7266	12.9196	13.5332	16.5515	16.3998		13.0151	11.6963	20.3221	19.7894
11.406	11.8366	12.7787	11.18	13.6881	12.6846	13.3438	16.487	16.5099		13.4373	11.3522	19.7901	19.6061
11.308	11.6347	14.0518	11.0105	13.9124	12.8242	13.2084	16.4721	16.5739		13.0146	11.5893	20.0351	19.4855
11.7882	11.9181	14.1055	11.104	13.8597	13.1359	13.4494	16.451	16.7747		13.5653	11.5342	19.9828	19.4735
11.4479	11.9169	14.8546	11.4433	13.8635	12.9174	12.7322	16.5238	16.7704		13.6539	11.3484	19.7553	19.7805
11.6092	11.7705	14.531	11.2948	13.7556	12.6999	12.8548	16.883	17.0316		12.9947	11.3649	18.5423	19.684
11.9017	11.8521	14.6058	11.33	13.3882	12.6001	12.7879	16.7803	16.807		13.9389	11.5359	18.5865	19.8367
11.7415	12.0207	14.6801	11.2068	13.5993	12.5334	13.2749	16.7482	17.2117		13.2469	11.6148	18.0973	19.9019
11.5623	11.8612	14.1172	11.191	13.4596	12.7252	12.968	16.52	16.9752		13.1301	11.6373	18.205	19.3617
11.3483	12.3286	14.8284	11.4842	13.5043	12.5812	12.5857	16.6598	16.8505		13.2297	11.6179	18.2405	19.304
11.5248	12.3162	14.9146	11.5833	13.4565	13.2187	12.6836	16.7167	16.6434		13.2159	11.5113	19.2239	19.8796
11.3433	11.9822	15.1152	11.5659	13.4394	12.7203	12.945	16.3873	16.9364		13.5143	11.4942	19.2927	19.6323
11.6875	12.0248	14.6833	11.3177	13.4623	12.4027	12.5057	16.4875	17.387		13.8473	11.3629	19.1634	19.0302
12.0332	12.0508	14.6088	11.253	13.5803	12.4736	12.355	16.2611	17.0885		13.5908	12.2148	19.5672	19.1373
11.7761	11.9548	14.8734	11.4001	13.1915	13.0814	12.2243	16.1883	11.2925		13.1514	11.6702	19.0937	19.5158
11.5659	11.6789	16.7982	11.3498	13.4124	12.8937	12.3237	16.1845	11.4306		13.8102	11.7106	19.5994	18.8976
11.7904	12.1903	17.0575	11.5121	14.091	11.881	12.5927	16.6216	11.2083		14.0733	11.6235	19.3514	18.8072
11.7668	12.0833	17.9218	11.7334	13.875	12.1289	12.5012	16.2447	12.35		13.6449	11.6509	18.8453	19.3026
11.5343	12.0643	17.7842	11.6016	13.8523	12.063	12.3718	16.1293	12.0065		13.7396	11.5855	18.3638	19.9261
11.7467	11.8392	17.7763	11.7919	14.0962	11.9358	12.9982	16.5146	11.3522		15.1172	11.6522	18.621	19.9897
11.5236	11.9017	18.2685	11.1867	13.8727	12.2346	12.1595	15.9967	11.6258		15.0087	12.2332	19.0229	20.1407
11.3409	12.0163	17.9612	11.5432	13.5037	12.9219	12.3857	16.6119	10.4795		14.9811	12.1721	18.753	19.5183
11.3528	11.8791	17.5779	11.3304	14.1915	13.1553	12.5743	16.4406	11.6556		14.9946	12.1742	18.6233	19.9505
11.2859	11.6999	19.5805	11.4794	14.0785	13.2644	12.5024	15.9698	10.5818		15.3874	11.8705	18.1533	19.2888
13.1597	11.9543	19.0696	11.5233	14.0609	12.8618	12.0891	16.561	10.8551		15.0624	12.3187	19.8304	19.3943
13.0206	11.89	19.0606	11.5093	14.0517	12.7061	11.9569	16.4917	11.0015		14.864	12.2994	20.362	19.199
12.7868	11.505	18.947	11.5295	14.1135	12.6681	11.9166	15.8164	11.0595		14.6204	11.4403	20.0644	19.6592
13.285	12.0222	18.8161	11.5152	14.6725	12.2068	12.4033	16.4746	10.882		15.0694	11.4058	20.0358	19.8959
12.6619	11.7744	19.6837	11.0595	14.6234	12.7086	12.3635	16.1117	10.4054		15.2582	11.4774	18.9856	20.0196
12.848	12.0783	17.8075	11.3545	14.4116	12.568	12.6033	16.2202	10.5202		14.9982	11.6735	19.0186	20.0408
12.8457	11.8382	17.0821	11.668	14.9612	12.97	13.3184	16.1926	10.3305		14.7589	11.4575	18.1433	19.3466
12.8154	11.8315	17.8475	11.6793	13.9386	12.8295	12.9456	16.3926	10.2908		14.9483	11.4121	17.9923	19.1857
13.0956	12.0803	17.5694	11.2843	14.9248	12.8371	12.7189	16.5176	10.5008		14.6333	11.3242	17.6178	19.7016
13.0509	11.7917	17.5191	11.0774	15.0406	12.6758	12.8458	16.0982	10.8482		14.4724	11.5872	19.0559	19.6444
13.2147	11.8795	18.8828	11.5955	14.9669	12.9095	12.6375	16.2389	10.3191		14.8212	11.5356	17.4722	19.4254
12.8173	11.7553	19.6745	11.575	15.2613	12.7294	12.6864	16.3446	10.952		14.8963	11.5034	17.4661	18.6223
12.5928	11.6222	19.4713	11.4386	15.08	12.5972	12.6452	16.4306	10.8343		14.7403	11.3858	17.3852	19.0766
12.9183	11.627	18.179	11.1365	15.0856	12.6413	12.5467	16.013	10.5574		15.0102	11.0008	17.6499	19.491
12.6243	11.8283	18.6154	11.3838	14.7127	12.3461	12.7342	16.0152	10.6737		15.3886	11.5194	18.2608	19.8969
12.5483	11.8827	18.2825	12.1768	15.4949	12.6867	12.2975	16.0115	10.6849		15.1867	11.215	18.185	18.8849
12.6954	11.675	18.8799	11.454	15.7905	12.3224	12.1986	16.4605	11.2618		14.5224	11.2591	17.8952	19.0771
12.819	11.6851	18.8612	11.19	15.3298	12.41	12.4629	16.3595	11.2711		14.1708	11.3646	17.2669	20.0582
12.8525	11.491	19.3744	11.3169	15.6677	11.475	12.576	16.3394	11.4167		13.8859	11.6372	17.8624	19.34
13.0363	11.6753	19.4988	11.2052	15.6157	11.68	12.6541	16.4022	11.3568		14.0062	11.213	19.4874	19.9411
13.1185	11.9243	18.8854	11.4024	14.3456	11.7028	13.9112	16.4052	10.8285		14.0215	11.4151	20.0746	19.8535
12.7554	11.9485	18.4918	11.8801	14.6375	11.882	13.7147	16.6474	11.098		16.6793	11.5427	17.5264	20.2134
12.6926	11.749	18.5684	11.2339	15.1504	11.7836	13.8786	16.665	10.664		16.9998	11.2305	18.6284	19.6517
13.1961	11.6651	18.5275	11.3018	15.0418	11.5294	13.7171	16.5851	10.7289		16.1085	11.7627	18.4226	19.3354
13.3039	11.5731	18.893	11.5492	14.9295	11.4793	13.2912	16.3363	10.662		16.675	11.5004	18.415	19.4232
13.2673	11.6101	18.8473	11.526	15.259	11.3985	13.4637	16.3948	10.8161		15.9207	11.587	17.4166	19.6956
13.4035	11.8022	18.5287	11.6763	15.2852	11.8306	13.5114	16.4215	10.7729		16.4347	11.6504	16.2964	19.3727
13.5113	11.9283	18.7459	11.5053	15.2354	11.6701	13.8487	16.4216	10.9268		16.1867	11.5667	17.2606	19.0278
13.3402	11.7501	17.6448	11.6025	14.8597	11.9972	13.7215	16.5313	10.9197		16.7053	11.8319	16.6515	19.1641
13.2167	11.8441	17.5512	11.3943	14.8913	11.8664	13.608	16.4327	10.7286		17.1019	11.3689	16.3967	19.016
16.9818	11.7091	17.5314	11.2043	14.2125	12.0147	13.2845	16.6361	10.6815		18.7445	11.7638	16.887	19.8484
17.1776	11.487	17.47	11.0161	14.1455	11.8452	13.1128	16.5669	10.9168		18.578	11.7551	16.1891	19.4509
16.8399	11.6611	17.2474	10.9235	14.4817	11.5563	13.3506	16.2149	10.869		18.4586	11.4734	16.9407	19.3414
17.3437	12.1619	16.8957	11.3367	14.7158	11.0884	13.2107	16.4635	11.1517		18.922	11.5485	15.9829	19.667
16.8857	11.5533	17.096	11.3955	14.7357	11.3548	13.2902	16.5131	11.1332		18.9999	11.6206	16.7246	19.3569
16.5198	11.8222	17.7073	11.4728	14.723	12.1894	13.0036	15.8257	10.8972		18.204	11.3669	16.3656	19.5941
16.0725	11.4544	16.8139	11.3096	14.6572	11.7689	12.804	16.3489	10.7888		18.5142	11.5048	16.3397	19.675
16.8823	11.646	17.0166	11.2107	14.3444	12.1103	12.9257	16.3634	10.6039		19.0152	11.3625	13.4521	19.7346
16.7593	11.6861	17.0413	12.2761	14.8431	11.9456	12.9439	16.641	10.7782		18.8429	11.5783	13.2788	19.5897
15.0186	11.7965	16.7996	12.0857	14.8753	12.0216	13.0646	16.5317	10.6751		19.2601	11.5885	13.5705	20.3324
14.5283	11.9073	17.5087	12.6781	14.5188	11.7625	13.059	16.4322	10.4909		19.2743	11.3963	13.9342	19.3613
14.4232	12.2569	17.4709	12.4652	14.4875	11.6443	12.8246	16.674	10.4535		18.8802	11.6102	13.7364	20.0996
14.1474	11.8955	17.9598	12.1936	14.594	12.2765	13.5798	16.4725	10.8569		18.6424	11.3542	13.3303	19.5808
13.9361	12.0921	21.1769	12.9814	14.6927	11.5758	13.5199	16.629	11.0465		18.8783	11.3845	13.558	19.1368
13.942	12.5337	23.9286	12.5926	14.5809	11.0102	13.5018	16.3688	10.9407		18.6168	11.925	13.9767	19.2464
13.919	12.4745	21.6899	13.0191	14.5066	11.6078	13.7844	16.4098	11.088		19.4973	11.6211	14.1432	19.4539
15.9669	12.2572	19.0097	13.0512	14.3002	11.4447	13.227	15.996	11.0716		20.1826	11.8371	14.4044	19.5504
16.5947	12.2325	19.0715	12.5795	14.2114	11.699	13.5447	15.839	10.7191		20.0494	11.6252	14.0012	31.1732
16.5107	11.9283	18.9743	12.4408	14.0802	11.8071	13.9103	16.3046	10.9151		20.0933	11.7366	13.9254	31.8286
16.5096	12.439	18.8528	12.6487	14.2357	12.4709	13.7781	16.6352	11.0583		19.3547	11.5675	13.5385	13.7822
16.562	12.4572	19.7401	13.2141	14.8631	11.7485	12.1287	16.4886	10.9007		17.0445	11.7511	13.4563	13.8811
16.5278	12.5822	20.9385	13.1855	15.0956	11.6818	11.6747	16.807	10.9382		17.1489	11.7568	13.0829	13.623
15.875	12.1945	23.757	12.9224	14.9692	11.9461	11.9115	16.4895	10.7896		17.5667	11.9407	13.8363	14.1539
15.509	12.6275	24.4788	12.5752	15.1288	11.3909	12.224	16.3782	11.2763		17.0097	11.0309	13.7064	13.8573
16.0085	12.4032	23.2159	12.9568	14.8187	12.2328	11.9344	16.3282	10.9511		16.7239	11.4124	13.5879	13.5321
15.6182	12.424	20.5592	13.2475	14.5857	11.5585	12.1761	16.3397	11.0093		18.1066	11.5548	13.4492	13.7683
15.7011	12.2198	22.7334	13.0484	14.9194	12.1679	11.6437	16.4252	11.0432		17.7967	11.7021	13.5526	13.6914
15.4873	11.9696	21.9682	12.8934	14.6116	11.9456	11.7865	16.2611	11.1771		17.7258	11.6077	13.6113	13.5378
15.5452	12.393	22.2567	12.485	14.7248	12.1918	11.6227	16.4537	10.6536		17.777	11.8286	13.5011	13.6992
15.1137	12.3696	23.3025	12.9671	14.9153	12.4651	11.8102	16.5195	10.9756		17.6908	12.0775	16.3036	13.6549
15.7115	12.4243	23.7312	12.8772	14.2481	11.9446	11.2644	16.2862	10.8798		17.8347	11.9758	16.9241	13.2443
15.8392	12.5003	23.9828	12.8783	14.1215	11.8207	12.0317	16.1535	10.7996		17.7695	12.1428	17.6495	14.4399
15.6863	12.503	23.1467	13.1048	14.6326	11.9642	11.8102	16.3407	11.2458		18.0522	12.0304	17.8359	13.9524
15.3202	12.3714	23.4717	13.0497	14.5974	11.766	11.4705	16.3608	11.0415		18.3279	12.5291	18.0542	14.0794
15.1669	12.2523	20.79	12.7863	14.8135	12.3113	11.589	16.3173	11.1907		16.8923	12.4567	17.0653	14.5178
15.3013	12.2988	20.7291	13.0422	14.983	12.0808	11.2978	16.6589	11.0901		17.755	12.1479	16.4397	14.2092
15.3683	12.1391	24.3945	12.9573	14.4817	11.9877	11.3581	16.7434	10.5995		17.1896	12.2525	16.2384	14.0321
15.3862	12.0855	23.8357	12.8363	14.7332	11.1564	11.4859	16.3678	10.6168		17.227	12.1676	15.9115	14.449
15.2908	11.8087	12.7463	13.0223	14.6071	11.5262	11.7595	16.2844	10.8614		18.3611	12.2628	15.6978	14.0712
15.1618	12.6862	13.8275	12.0465	12.8769	11.2287	11.6293	16.3324	10.9024		18.7935	12.4661	15.5275	14.2228
15.0005	12.5848	14.195	12.238	13.6926	11.5231	11.4992	16.5708	10.858		18.6219	12.1127	14.9431	13.8711
15.5924	12.6627	18.2208	11.974	14.3637	11.6231	11.3032	16.686	11.0371		18.3103	12.0426	15.0288	13.8225
15.9398	12.6778	18.3085	11.4052	13.9725	11.3621	11.85	16.6257	10.6929		18.2586	11.9659	15.0795	15.9687
16.0927	12.7993	18.1406	11.9	13.4929	11.4596	11.6592	16.5366	10.8753		18.1896	11.9297	15.055	14.6904
16.2129	12.9076	19.4001	11.6882	13.6533	11.8432	11.8307	16.3057	11.1073		18.0261	12.231	14.4442	15.0678
16.1648	12.9854	16.6979	12.0473	13.9474	12.1547	11.7218	16.6779	10.7683		18.4186	12.1326	14.6594	15.8068
15.6283	13.0163	17.664	11.6238	16.2789	12.0514	11.729	16.046	10.9288		18.4751	11.6749	15.0132	15.9253
15.5687	12.8304	10.2226	11.6735	17.1611	12.0389	11.7641	16.1704	10.5311		18.5756	11.6281	13.8739	15.5212
15.8083	12.2655	10.3596	11.6754	20.7076	12.0131	11.8433	16.1454	10.9033		19.0227	11.6753	14.0793	15.8601
15.3366	12.391	10.8056	11.7026	20.1525	11.8929	11.7652	16.003	10.9298		20.0619	11.5599	14.0365	15.2331
15.1242	12.6033	10.6979	11.7175	20.4023	11.7105	11.7173	16.2005	11.0196		19.6373	11.9789	14.0384	15.3914
15.5764	12.3849	10.5444	11.7827	20.7319	11.9274	12.2977	16.1318	11.0543		19.5889	11.3307	13.704	15.8387
16.2991	12.3938	10.2277	11.3996	20.5353	12.4259	11.3136	16.3169	10.9679		19.4549	11.9064	13.6055	16.9729
16.7778	12.2995	11.318	11.543	19.5149	11.4889	11.207	16.4757	10.9924		19.5511	11.7758	13.4665	16.2277
16.3082	12.5353	12.0296	11.5441	19.2579	11.8961	11.4204	16.7375	10.7516		19.5662	11.689	13.2215	16.4293
[truncated: 33,709 more rows]

## Sheet: Figure 6E
Fig. 6E:
cathepsin B activity
WT CTSB	mut. CTSB	WT CTSB	mut. CTSB	WT CTSB	mut. CTSB
con	con	Cst3 mono	Cst3 mono	Cst3 dimer	Cst3 dimer
0.998642	0.57237	0.0118663	-0.236819	3.17159	0.386366
0.993356	0.713479	-0.00895733	-0.223785	3.45016	0.209176
1.008	1.71415	0.0273904	-0.186193	2.91527	0.336999

## Sheet: Figure 7
Fig. 7A:									Fig. 7B:
Histoscore									serum amylase activity
WT	Cst3-/-	WT	Cst3-/-	WT	Cst3-/-	WT	Cst3-/-		WT	Cst3-/-	WT	Cst3-/-	WT	Cst3-/-	WT	Cst3-/-
0h	0h	1h	1h	8h	8h	24h	24h		0h	0h	1h	1h	8h	8h	24h	24h
0	0	0.5	0.5	5.5	5.5	6	6.5		372.29	560.641	1204.77	1569.34	4882.65	5100.07	1566.27	1390.4
0	0	0.5	1	4.5	3	5	6.5		528.295	779.172	1296.76	1919.21	3382.89	5424.29	1467.41	2505.55
0.5	0.5	1	0	5.5	4.5	4.5	7		263.49	418.353	1104.76	2708.72	2436.26	6585.79	2207.73	4322.43
0.5	0.5	1	1	3	4.5	5.5	7.5		355.448	572.566	1494.1	2082.48	6561.34	5033.34	835.032	3374.9
0	0	0	1	2.5	5	4	8		478.625	532.604	1858.49	2904.38	5322.07	4603.23	1149.47	2746.84
0	0.5	0.5	0.5	3	3	5	8		581.993	449.109	722.512	2649.72	6829.49	5834.57	2519.85	2821.46
	0			2	6				400.285	379.34	1084.77	2898.97	6866.88	5069.32	1755.6	2914.27
									409.071	590.437			5283.48	5408.14
													6605.46	5055.85
													4902.87	6999.53
Fig. 7C:									Fig. 7D:
trypsin activity in pancreas homogenate									chymotrypsin activity in pancreas homogenate
WT	Cst3-/-	WT	Cst3-/-	WT	Cst3-/-	WT	Cst3-/-		WT	Cst3-/-	WT	Cst3-/-	WT	Cst3-/-	WT	Cst3-/-
0h	0h	1h	1h	8h	8h	24h	24h		0h	0h	1h	1h	8h	8h	24h	24h
1.36	0	3.43	8.18	3.25	19.28	1.86	11.85		5	4	41	621	7	34	6	7
1.01	2.08	6.51	6.84	3.35	9.62	4.69	32.79		3	1	19	38	5	20	2	7
0.92	0.83	3.15	6.54	2.53	18.6	2.88	14.42		0	1	48	361	5	27	5	19
1.25	0.39	2.69	7.64	2.86	16.64	2	11.31		2	2	0	234	5	31	3	7
1.43	0	3.15	7.89	10.88	8.58	5.09	9.44		-1	1	1	162	2	29	4	13
Fig. 7E:							Fig. 7E:
TUNEL+ cells							IL1b in serum 8h			IL6 in serum 8h			TNFa in serum 8h			IL10 in serum 8h
WT	Cst3-/-	WT	Cst3-/-	WT	Cst3-/-		WT	Cst3-/-		WT	Cst3-/-		WT	Cst3-/-		WT	Cst3-/-
0h	0h	8h	8h	24h	24h		20.1	34.84		2209.66	1815.03		192.29	253.93		161.135	87.1
0.272	0.186	1.613	3.086	0.15	0.732		40.2	71.69		1668.3	6515.08		192.29	176.88		101.17	106.53
0.105	0.094	2.311	2.144	0.177	1.312		22.78	22.78		2557.39	4626.69		134.67	247.9		106.195	109.88
0.059	0.178	2.134	3.388	0.217	1.821		20.435	48.91		912.205	2086.05		208.035	188.605		108.205	75.375
0.127	0.076	2.608	2.91	0.15	0.871		22.11	77.72		1430.79	3151.68		189.61	236.175		119.595	91.12
0.184	0.09	2.968	3.067	0.41	1.208		28.14	23.45		2036.46	1634.13		157.45	182.24		135.34	99.83
0.015	0.038	2.563	2.74	0.494	0.801		16.75	41.54		1636.14	1900.12		199.66	177.215		99.16	89.11
0.033	0.072	1.957	3.031				35.175	44.89		1525.59	2016.37		166.495	168.84		124.62	85.76
							27.47	96.145		2592.9	6180.08		137.35	191.285		110.885	111.89
Fig. 7H:							Fig. 7I:
CD68+ cells in % in pancreas							MPO activity in lung
WT	Cst3-/-	WT	Cst3-/-	WT	Cst3-/-		WT	Cst3-/-	WT	Cst3-/-	WT	Cst3-/-	WT	Cst3-/-
0h	0h	8h	8h	24h	24h		0h	0h	1h	1h	8h	8h	24h	24h
0.286587	0.670349	2.92757	2.11361	4.63893	8.04034		57.32	106.69	131.58	271.43	209.65	207.52	101.07	105.6
0.97995	1.03229	1.34943	3.11699	7.75632	10.9953		47.49	47.38	129.92	216.15	254.26	154.21	84.81	177.25
0.326577	0.827188	1.91894	3.29789	7.26848	9.88424		85.61	40.86	185	172.81	216.57	214.78	92.44	79.82
		1.49043	4.76843	8.63267	7.1124		51.33	115.95	152.16	219.72	90.92	174.69	111.96	116.33
		1.96275	4.30865	7.354	9.45089		71.76	71.47	87.5	182.83	271.04	142.66	64.94	143.76
		1.63985	3.58708	8.7029	8.97992		56.12		152.92	173.63	329.17	145.35	72.07	396.57
		1.52277			12.9085						100.88	126.2
											77.45	150.78
											86.48	191.45
											93.91	143.63
											76.53	182.72

## Sheet: AlphaFold Sequences
mCTSB (80-333)	LPETFDAREQWSNCPTIGQIRDQGSCGSCWAFGAVEAISDRTCIHTNGRVNVEVSAEDLL
	TCCGIQCGDGCNGGYPSGAWSFWTKKGLVSGGVYNSHVGCLPYTIPPCEHHVNGSRPPCT
	GEGDTPRCNKSCEAGYSPSYKEDKHFGYTSYSVSNSVKEIMAEIYKNGPVEGAFTVFSDF
	LTYKSGVYKHEAGDMMGGHAIRILGWGVENGVPYWLAANSWNLDWGDNGFFKILRGENHC
	GIESEIVAGIPRTD
mCST3 (21-140)	ATPKQGPRMLGAPEEADANEEGVRRALDFAVSEYNKGSNDAYHSRAIQVVRARKQLVAGV
	NYFLDVEMGRTTCTKSQTNLTDCPFHDQPHLMRKALCSFQIYSVPWKGTHSLTKFSCKNA

## Sheet: supplemetary Figure 1
Supplementary figure 1A
Densitometry
Sample	1	2	3	4	5	6	7	8	9		10	11	12	13	14	15	16	17	18
Densitometry	43375.7	52529.4	2768.57	2887.3	17829.5	2863.18	2592.1	2199.52	13602.4		4538.96	13485.1	163669	108263	4782.7	2924.74	2774.47	2761.62	3189.16
Supplementary figure 1B
Trypsin activity
Sample	1	2	3	4	5	6	7	8	9		10	11	12	13	14	15	16	17	18
	2192.44	5.00505	2347.98	2050.94	4.17475	1294.08	1349.32	1733.16	1.17475		2.51414	24.5202	0.805051	10.3869	1109.04	2062.2	517.247	1335.42	0.344444
	2170.43	5.42929	2316.47	1886.14	4.45354	1250.52	1405.24	1842.31	1.20505		2.62323	21.3384	0.653535	9.95657	1148.66	2069.24	478.884	1306.68	0.192929
	2160.2	0.0717172	2353.71	1861.82	4.47778	1278.67	1445.97	2058.17	1.0899		2.55051	20.3687	0.738384	9.75051	1156.1	2051.02	383.684	1297.04	0.126263
Supplementary figure 1C
Cathepsin B activity
Sample	1	2	3	4	5	6	7	8	9		10	11	12	13	14	15	16	17	18
	3078.16	16.4773	3290.48	1613.67	2.16212	4281.7	5030.56	1837.26	-39.547		19.8773	21.647	-7.60758	57.647	33.853	1004.57	2267.98	1866.56	1120.67
	2910.36	56.9803	3094.3	1540.42	4.82879	4212.3	5107.09	1878.65	-27.0258		33.1318	61.2955	-6.45	48.35	27.1076	972.453	2322.96	1663.65	1063.7
	2775.61	41.7439	3107.8	1484.88	-39.8379	4219.67	5069.87	1986.5	4.16818		14.9076	4.41061	10.0652	33.3864	33.3318	964.677	2251.29	1663.66	1190.22

## Sheet: supplemental Figure 2
Supplementary figure 2A:												Supplementary figure 2B:						Supplementary figure 2C:
	pH																	Densitometrie:
	2	3	4	4.5	5	5.5	6	6.5	7	8								0h		1h
WT CTSB	not measured	not measured	0.1006	0.2442	0.5	1.0867	0.6689	0.7077	0.3876	0.0825								CST3 full	CST3 cleaved	CST3 full	CST3 cleaved
WT CTSB	not measured	not measured	0.1426	0.366	0.738	0.9063	1.1173	0.8816	0.5583	0.104								71.555	28.445	31.6241	68.3759
WT CTSB	not measured	not measured	0.1286	0.3844	0.8206	1.3117	0.8508	0.3839	0.4077	0.0803								59.3439	40.6561	31.1838	68.8162
WT CTSB	not measured	not measured	0.1107	0.3056	0.5359	0.6953	0.7535	0.234	0.3241	0.0839								74.6818	25.3182	36.0213	63.9787
WT CTSL	0.0013095	0.2971	0.819	1.0753	0.5743	0.543	0.4603	not measured	0.3066	not measured								73.7556	26.2444	44.9337	55.0663
WT CTSL	0.0067609	0.2522	0.8286	0.9728	1.0557	0.9525	0.8212	not measured	0.3522	not measured								87.8459	12.1541	36.9592	63.0408
WT CTSL	0.0068219	0.1698	1.0119	1.2463	0.7921	0.7262	0.7394	not measured	0.2923	not measured
WT CTSL	0.00090791	0.1338	0.6293	0.7057	0.5945	0.5066	0.4724	not measured	0.2064	not measured
Supplementary figure 2D:
Western Blot Chymotrypsin degradation of cysatin C							Supplementary figure 2E:						Supplementary figure 2F:
							cathepsin B activity with chymotrypsin digested CST3						cathepsin L activity with chymotrypsin digested CST3
							CTSB	CTSB + CST3	CTSB + chmotrypsin	CTSB + CST3 + chymotrypsin			CTSL	CTSL + CST3	CTSL + chmotrypsin	CTSL + CST3 + chymotrypsin
							1.22217	0.0479281	0.565152	0.165751			0.885906	0.0366077	0.170836	0.0195241
							1.21618	0.013979	0.577134	0.225662			1.33496	0.09518	0.165955	0.0146431
							0.820769	0.0359461	0.467299	0.145781			0.876144	0.0122026	0.146431	0.00976205
							0.740889	0.0738892	0.451323	0.175736			0.90299	0.0146431	0.180598	0.00244051
Supplementary figure 2G:						Supplementary figure 2H:

[truncated: 1 more sheets: supplemental Figure 13]
